# Supplementary material for: 1-[(1,3-Dithio­lan-2-yl)meth­yl]-8-nitro-6-propyl-1,2,3,5,6,7-hexa­hydro­imidazo[1,2-c]pyrimidine
Source: Acta Crystallogr Sect E Struct Rep Online. 2010 Aug 28;66(Pt 9):o2416. doi: 10.1107/S1600536810033829 (PMC3008034; doi:10.1107/S1600536810033829)
Supplement: Supplementary file 2 [file e-66-o2416-Isup2.hkl]

# 
# h,k,l, Fc-squared, Fo-squared, sigma(Fo-squared) and status flag 
# 
data_I
_shelx_title ' 100817a_LDM_18 in P21/c' 
_shelx_refln_list_code          4 
_shelx_F_calc_maximum      180.27 
_exptl_crystal_F_000       704.00 
_reflns_d_resolution_high  0.8000 
 
loop_ 
 _symmetry_equiv_pos_as_xyz 
 'x, y, z' 
 '-x, y+1/2, -z+1/2' 
 '-x, -y, -z' 
 'x, -y-1/2, z-1/2' 
 
_cell_length_a    11.9680 
_cell_length_b    13.6304 
_cell_length_c    10.8866 
_cell_angle_alpha  90.000 
_cell_angle_beta  115.465 
_cell_angle_gamma  90.000 
 
_shelx_F_squared_multiplier     1.000 
 
loop_ 
 _refln_index_h 
 _refln_index_k 
 _refln_index_l 
 _refln_F_squared_calc 
 _refln_F_squared_meas 
 _refln_F_squared_sigma 
 _refln_observed_status 
   2   0   0     4028.88     4206.22     30.11 o 
   3   0   0      747.85      811.77      6.48 o 
   4   0   0        6.16        8.25      0.96 o 
   5   0   0       34.04       38.71      1.50 o 
   6   0   0      913.29     1004.41      9.65 o 
   7   0   0     2061.81     2087.58     18.46 o 
   8   0   0     1166.26     1160.98      9.02 o 
   9   0   0      165.12      157.24      4.45 o 
  10   0   0        2.12        0.84      4.02 o 
  11   0   0      143.91      141.12      9.87 o 
  12   0   0       31.56       42.11      9.12 o 
  13   0   0       34.14       32.03      9.61 o 
   2   1   0     1632.35     1821.33     20.40 o 
   3   1   0     2850.84     2616.60     14.55 o 
   4   1   0      123.55      142.59      1.34 o 
   5   1   0       27.81       28.86      0.78 o 
   6   1   0      163.52      161.80      2.42 o 
   7   1   0       19.49       23.88      1.59 o 
   8   1   0        0.11        0.49      1.58 o 
   9   1   0     1227.23     1211.43      9.55 o 
  10   1   0      101.12      101.78      3.36 o 
  11   1   0        0.11        1.50      3.78 o 
  12   1   0        1.76        6.08      5.62 o 
  13   1   0       38.57       47.04      8.19 o 
   1   2   0     1171.19     1193.56     26.04 o 
   2   2   0     9692.89     9727.68     33.36 o 
   3   2   0      871.45      877.34      8.76 o 
   4   2   0     3381.59     3573.45     26.32 o 
   5   2   0      142.52      137.89      1.52 o 
   6   2   0      955.27      983.20      7.70 o 
   7   2   0     1816.88     1758.76      8.61 o 
   8   2   0      511.14      525.70      3.87 o 
   9   2   0      162.32      160.66      2.89 o 
  10   2   0       83.95       86.15      4.22 o 
  11   2   0        0.19       -0.92      4.16 o 
  12   2   0       25.09       18.03      6.18 o 
  13   2   0       40.27       44.21      7.21 o 
   1   3   0      180.17      221.23      2.03 o 
   2   3   0      512.22      534.00      6.02 o 
   3   3   0     3607.93     3595.25     12.06 o 
   4   3   0     1142.54     1170.92      8.58 o 
   5   3   0      374.64      387.27      5.36 o 
   6   3   0       76.23       79.10      3.04 o 
   7   3   0      245.56      201.87      6.10 o 
   8   3   0       71.34       62.01      2.18 o 
   9   3   0      226.64      241.98      5.55 o 
  10   3   0       37.49       29.25      3.99 o 
  11   3   0      171.09      185.80      5.63 o 
  12   3   0        1.20       -0.69      4.92 o 
  13   3   0       22.31       23.52      7.19 o 
   0   4   0     1199.83     1236.14     11.41 o 
   1   4   0     6773.58     6739.20     20.20 o 
   2   4   0      883.57      864.72      6.76 o 
   4   4   0      301.80      367.06      4.01 o 
   5   4   0       55.19       75.82      2.38 o 
   6   4   0     2407.99     2442.43     11.30 o 
   7   4   0      149.34      140.44      4.08 o 
   8   4   0      151.88      131.51      4.43 o 
   9   4   0      183.82      159.67      5.52 o 
  10   4   0        2.71        2.67      3.70 o 
  11   4   0       30.68       34.32      4.28 o 
  12   4   0      149.66      133.27      6.65 o 
  13   4   0       82.21       88.11      8.11 o 
   1   5   0      398.08      393.82      3.28 o 
   2   5   0     1303.87     1403.49      6.62 o 
   3   5   0     3475.77     3517.16     10.59 o 
   4   5   0     3047.53     3276.75     21.58 o 
   5   5   0      284.92      318.89      3.15 o 
   6   5   0      493.77      483.26      3.97 o 
   7   5   0       39.81       35.20      1.35 o 
   8   5   0       14.94       11.51      3.27 o 
   9   5   0        1.08        0.59      3.67 o 
  10   5   0      208.04      213.64      6.52 o 
  11   5   0      194.50      193.18      5.96 o 
  12   5   0        6.16        4.98      4.89 o 
   0   6   0     1295.18     1497.23     10.72 o 
   1   6   0      381.04      383.05      5.29 o 
   2   6   0     5530.81     5768.53      9.25 o 
   4   6   0      197.97      224.06      2.97 o 
   5   6   0        0.34        0.72      1.35 o 
   6   6   0      881.03      813.50     10.87 o 
   7   6   0        9.16        7.75      1.33 o 
   8   6   0       93.68       92.07      4.16 o 
   9   6   0      446.67      469.68      7.52 o 
  10   6   0        0.05        2.12      4.02 o 
  11   6   0       18.11       18.17      4.44 o 
  12   6   0       62.98       63.91      6.04 o 
   1   7   0     1058.78     1030.67     11.27 o 
   2   7   0      868.58      876.49      5.21 o 
   3   7   0      313.23      338.01      3.59 o 
   4   7   0     1167.28     1169.46      6.18 o 
   5   7   0      636.96      631.97      7.35 o 
   6   7   0      290.10      272.41      3.07 o 
   7   7   0       95.86       92.70      2.98 o 
   8   7   0       77.22       68.30      4.19 o 
   9   7   0       15.58       16.76      3.92 o 
  10   7   0       13.01       17.33      4.58 o 
  11   7   0      243.93      281.79      8.28 o 
  12   7   0        0.08        5.18      4.42 o 
   0   8   0      675.25      728.00      9.45 o 
   1   8   0      259.25      284.90      4.35 o 
   2   8   0      170.78      206.29      8.67 o 
   3   8   0      321.63      285.64      2.90 o 
   4   8   0        0.86        0.65      1.06 o 
   5   8   0       66.27       59.35      1.52 o 
   6   8   0      813.74      790.78      8.08 o 
   7   8   0       10.38       10.44      3.32 o 
   8   8   0       19.92       20.45      3.83 o 
   9   8   0       42.44       38.99      4.06 o 
  10   8   0       58.04       64.22      5.18 o 
  11   8   0        0.34        2.86      4.33 o 
   1   9   0      207.45      218.49      4.66 o 
   2   9   0     1041.36     1087.63      8.14 o 
   3   9   0        1.06        3.64      1.70 o 
   4   9   0      161.26      144.13      4.21 o 
   5   9   0       26.29       26.36      1.97 o 
   6   9   0       29.65       25.14      3.32 o 
   7   9   0       10.12       12.63      3.48 o 
   8   9   0      106.36       94.30      4.68 o 
   9   9   0      193.46      196.39      5.84 o 
  10   9   0      155.08      143.59      6.26 o 
  11   9   0       99.95      114.23      6.33 o 
   0  10   0       67.27       65.28      5.01 o 
   1  10   0      144.04      138.25      3.39 o 
   2  10   0       85.76       85.33      3.03 o 
   3  10   0      594.78      596.68      7.47 o 
   4  10   0      323.93      346.22      6.99 o 
   5  10   0       16.85       16.38      2.05 o 
   6  10   0      552.31      526.43      6.90 o 
   7  10   0      311.40      330.66      7.42 o 
   8  10   0        6.59        3.67      3.61 o 
   9  10   0        1.63        2.65      4.10 o 
  10  10   0      146.79      148.18      6.58 o 
   1  11   0       67.61       55.97      3.03 o 
   2  11   0       98.63       91.24      4.09 o 
   3  11   0       18.36       22.76      3.61 o 
   4  11   0      342.07      325.89      6.28 o 
   5  11   0        2.11        2.76      4.51 o 
   6  11   0      171.87      192.92      9.85 o 
   7  11   0       85.71       85.76      6.42 o 
   8  11   0       16.02       16.82      5.78 o 
   9  11   0       89.41       98.99      7.26 o 
  10  11   0       49.09       56.58      8.16 o 
   0  12   0        4.82        3.91      3.69 o 
   1  12   0       12.82       17.30      2.90 o 
   2  12   0       19.32       22.55      3.79 o 
   3  12   0       58.09       49.21      3.92 o 
   4  12   0      528.13      525.56     10.21 o 
   5  12   0       70.42       91.69      5.29 o 
   6  12   0       62.83       70.22      6.17 o 
   7  12   0        2.44        2.91      5.58 o 
   8  12   0       17.85       16.28      5.54 o 
   9  12   0        8.81        8.00      7.01 o 
   1  13   0       77.18       92.58      4.12 o 
   2  13   0      121.82      136.04      5.06 o 
   3  13   0       22.97       25.23      3.90 o 
   4  13   0       90.42       68.35      4.85 o 
   5  13   0       66.53       72.75      5.94 o 
   6  13   0       41.05       31.21      5.40 o 
   7  13   0        1.13        0.04      5.71 o 
   8  13   0       53.56       55.66      7.23 o 
   0  14   0      274.95      274.43     13.06 o 
   1  14   0       81.50       72.24      3.78 o 
   2  14   0       38.04       37.69      3.68 o 
   3  14   0       62.42       78.93      5.00 o 
   4  14   0       15.33       21.87      5.47 o 
   5  14   0       11.15        6.96      5.45 o 
   6  14   0        8.85        8.20      5.01 o 
   7  14   0        2.00        1.65      5.38 o 
   1  15   0       49.52       53.42      4.33 o 
   2  15   0       27.64       28.76      5.63 o 
   3  15   0        2.83        3.17      4.17 o 
   4  15   0        5.85        7.72      5.06 o 
   5  15   0       43.63       49.13      6.01 o 
   6  15   0        2.41        5.39      5.59 o 
   0  16   0        2.21       -0.83      5.70 o 
   1  16   0        1.45        0.81      3.91 o 
   2  16   0       18.88       22.40      5.11 o 
   3  16   0       30.00       24.89      6.97 o 
   4  16   0        0.07        5.85      6.74 o 
 -13   1   1       98.23      106.60      8.40 o 
 -12   1   1       29.28       26.96      6.80 o 
 -11   1   1        0.63        1.70      3.42 o 
 -10   1   1      340.58      333.48      4.69 o 
  -9   1   1      163.87      164.36      2.48 o 
  -8   1   1     1639.59     1684.10     14.51 o 
  -7   1   1       48.98       58.94      1.21 o 
  -6   1   1      972.25     1084.32      3.81 o 
  -5   1   1      128.02      155.54      1.56 o 
  -4   1   1      244.81      238.77      1.84 o 
  -3   1   1      464.73      514.60      3.94 o 
  -2   1   1     7224.28     7199.52     16.13 o 
   1   1   1     1874.93     1920.58      5.65 o 
   2   1   1       53.13       48.29      1.14 o 
   3   1   1     5416.19     5628.33     32.09 o 
   4   1   1     2069.61     2170.53     12.06 o 
   5   1   1     4538.47     4552.79     26.23 o 
   6   1   1     3442.91     3414.93     13.63 o 
   7   1   1       16.19       12.54      1.48 o 
   8   1   1     2489.64     2390.56     17.20 o 
   9   1   1      229.57      228.76      3.75 o 
  10   1   1      212.61      226.14      5.71 o 
  11   1   1       47.00       50.02      4.48 o 
  12   1   1      356.76      393.44     11.41 o 
 -13   2   1        4.29       -0.23      7.02 o 
 -12   2   1       15.96       13.10      4.24 o 
 -11   2   1      208.80      210.59      6.53 o 
 -10   2   1      244.83      242.55      4.27 o 
  -9   2   1      191.53      167.87      2.41 o 
  -8   2   1      411.50      399.86      5.86 o 
  -7   2   1        2.66        1.55      0.74 o 
  -6   2   1      355.54      423.30      3.61 o 
  -5   2   1     3858.13     4277.49     18.62 o 
  -4   2   1     2299.85     2534.94     11.05 o 
  -3   2   1     5456.58     5588.75     10.10 o 
  -2   2   1       15.82       23.61      1.14 o 
  -1   2   1      158.01      172.15      3.05 o 
   0   2   1     3295.94     3095.37     15.30 o 
   1   2   1      974.71      976.41      7.38 o 
   2   2   1      590.58      599.25      5.27 o 
   3   2   1     1897.06     2006.38     11.39 o 
   4   2   1      396.15      422.73      3.08 o 
   5   2   1     1532.76     1697.09      6.94 o 
   6   2   1       92.50       91.56      1.92 o 
   7   2   1       73.96       83.95      1.94 o 
   8   2   1      337.06      320.60      3.84 o 
   9   2   1      333.00      331.02      5.61 o 
  10   2   1       33.88       31.79      3.65 o 
  11   2   1        4.56        5.39      4.26 o 
  12   2   1        1.02        0.84      7.14 o 
 -13   3   1       16.31       12.21      6.03 o 
 -12   3   1      116.52      125.47      6.37 o 
 -11   3   1       75.82       69.03      4.15 o 
 -10   3   1      863.75      876.59     14.62 o 
  -9   3   1      545.09      539.67      7.05 o 
  -8   3   1      837.80      818.18      8.41 o 
  -7   3   1      167.08      167.37      3.24 o 
  -6   3   1      944.73     1105.53      7.08 o 
  -5   3   1     1373.66     1488.46      7.78 o 
  -4   3   1      619.41      591.34      4.12 o 
  -3   3   1     4877.81     4849.60     34.31 o 
  -2   3   1      172.13      182.96      1.53 o 
  -1   3   1    32497.64    28924.17    356.40 o 
   0   3   1     1508.65     1450.25      7.29 o 
   1   3   1     1095.11     1151.49     11.24 o 
   2   3   1      439.70      473.03      2.81 o 
   3   3   1      962.02      997.33      3.85 o 
   4   3   1        6.08       11.31      1.18 o 
   5   3   1      123.90      111.75      1.73 o 
   6   3   1     2154.15     2234.19      7.57 o 
   7   3   1      746.35      721.31      6.48 o 
   8   3   1      863.55      847.34      8.78 o 
   9   3   1       25.07       26.05      3.68 o 
  10   3   1       31.80       33.96      3.79 o 
  11   3   1        9.33        6.94      4.79 o 
  12   3   1      270.22      298.64      8.36 o 
 -13   4   1        0.01       -4.31      5.05 o 
 -12   4   1       52.16       56.13      5.45 o 
 -11   4   1       14.62       17.16      3.70 o 
 -10   4   1      136.13      127.05      4.66 o 
  -9   4   1      573.54      567.69      6.91 o 
  -8   4   1      488.74      481.57      5.63 o 
  -7   4   1      183.86      217.20      3.01 o 
  -6   4   1      145.32      136.55      2.52 o 
  -5   4   1      406.96      466.75      3.87 o 
  -4   4   1      630.55      557.14      8.26 o 
  -3   4   1      295.66      315.66      2.12 o 
  -2   4   1     3413.25     3480.48     22.22 o 
  -1   4   1      415.87      448.02      4.40 o 
   1   4   1      848.07      832.90      4.58 o 
   2   4   1     1029.87     1068.98      4.60 o 
   3   4   1     6415.23     6672.41     23.48 o 
   4   4   1       50.34       60.41      3.19 o 
   5   4   1      339.92      329.48      6.04 o 
   6   4   1     1684.79     1729.29     12.41 o 
   7   4   1      457.94      489.15      8.03 o 
   8   4   1      376.54      367.86      9.63 o 
   9   4   1        0.05       -1.71      3.99 o 
  10   4   1      104.57       93.18      4.71 o 
  11   4   1        1.01        1.82      4.15 o 
  12   4   1       77.28       85.71      6.46 o 
 -13   5   1       72.87       72.44      6.09 o 
 -12   5   1        4.03        3.64      4.81 o 
 -11   5   1        2.09       -0.79      3.31 o 
 -10   5   1      545.89      530.67      7.26 o 
  -9   5   1       36.15       33.46      3.70 o 
  -8   5   1      430.33      408.36      5.03 o 
  -7   5   1      357.56      331.46      7.46 o 
  -6   5   1      115.55      108.26      2.91 o 
  -5   5   1        0.18       -0.06      0.60 o 
  -4   5   1      374.46      348.63      3.16 o 
  -3   5   1      165.24      163.72      1.87 o 
  -2   5   1      282.06      269.76      2.52 o 
  -1   5   1      482.58      498.77      2.61 o 
   0   5   1       14.89       19.53      2.52 o 
   1   5   1      528.60      555.89      3.34 o 
   2   5   1        5.32        8.07      1.38 o 
   3   5   1      314.43      321.96      2.84 o 
   4   5   1       26.68       23.88      1.63 o 
   5   5   1      400.73      399.29      3.14 o 
   6   5   1     1434.26     1402.02     12.83 o 
   7   5   1      172.32      165.56      4.30 o 
   8   5   1       21.00       17.77      3.84 o 
   9   5   1      340.45      339.29      7.42 o 
  10   5   1       45.19       48.51      4.83 o 
  11   5   1       20.32       20.80      4.38 o 
  12   5   1      183.42      190.24      7.84 o 
 -13   6   1        1.53        2.90      4.87 o 
 -12   6   1       44.32       45.56      4.73 o 
 -11   6   1        0.04        0.84      3.48 o 
 -10   6   1       23.73       17.51      3.92 o 
  -9   6   1      129.82      129.64      5.26 o 
  -8   6   1       41.20       45.47      2.56 o 
  -7   6   1      372.76      344.19      4.82 o 
  -6   6   1      283.31      246.69      4.92 o 
  -5   6   1        3.53        6.18      1.21 o 
  -4   6   1       17.56       14.15      1.05 o 
  -3   6   1     1416.25     1421.23      6.14 o 
  -2   6   1      795.74      834.82      5.90 o 
  -1   6   1     4757.26     4974.80     25.40 o 
   0   6   1     1321.76     1358.79     11.88 o 
   1   6   1     1530.24     1474.85     15.48 o 
   2   6   1      375.94      370.28      3.46 o 
   3   6   1     2375.00     2357.79     15.50 o 
   4   6   1       17.85       11.55      1.66 o 
   5   6   1      616.46      628.01      5.47 o 
   6   6   1      413.95      411.90      3.14 o 
   7   6   1       15.45       21.24      3.59 o 
   8   6   1      309.97      344.57      8.28 o 
   9   6   1       52.13       49.43      4.82 o 
  10   6   1      383.04      387.72     10.21 o 
  11   6   1       25.48       22.47      4.81 o 
  12   6   1       29.51       27.90      5.50 o 
 -12   7   1        0.46        2.79      4.07 o 
 -11   7   1       24.81       21.83      4.20 o 
 -10   7   1       13.23       10.26      3.71 o 
  -9   7   1      118.20      117.75      4.95 o 
  -8   7   1        1.54        2.41      2.39 o 
  -7   7   1      120.00      107.46      3.31 o 
  -6   7   1      494.87      459.44      4.04 o 
  -5   7   1      448.35      404.67      3.93 o 
  -4   7   1      466.25      423.33      4.87 o 
  -2   7   1        1.19        2.44      0.97 o 
  -1   7   1       25.32       34.83      1.82 o 
   0   7   1      709.87      722.35      8.03 o 
   1   7   1      989.62     1049.17      9.86 o 
   2   7   1     2201.80     2150.28     13.46 o 
   3   7   1       10.43        5.96      1.87 o 
   4   7   1      365.03      388.42      4.61 o 
   5   7   1     1423.65     1412.25     16.04 o 
   6   7   1       15.70       19.36      1.65 o 
   7   7   1       43.00       39.79      4.11 o 
   8   7   1      161.52      152.77      5.71 o 
   9   7   1      285.95      296.57      7.27 o 
  10   7   1       48.97       46.51      4.91 o 
  11   7   1       23.31       25.18      5.00 o 
 -12   8   1       43.27       39.37      4.76 o 
 -11   8   1        4.03        1.23      4.08 o 
 -10   8   1        3.40       -0.54      3.76 o 
  -9   8   1        3.82        0.95      3.56 o 
  -8   8   1       12.45        8.90      2.61 o 
  -7   8   1      286.71      294.44      5.81 o 
  -6   8   1       77.14       67.81      2.18 o 
  -5   8   1     2609.27     2627.52     16.96 o 
  -4   8   1      683.41      674.79      8.48 o 
  -3   8   1        0.51        0.82      1.48 o 
  -2   8   1        6.07        3.41      0.93 o 
  -1   8   1      119.22      116.70      3.70 o 
   1   8   1      122.04      115.27      4.14 o 
   2   8   1       14.40       13.74      1.58 o 
   3   8   1      686.40      681.17      7.54 o 
   4   8   1      115.26      143.26      4.83 o 
   5   8   1       97.08       90.96      3.07 o 
   6   8   1      129.93      117.65      4.29 o 
   7   8   1      132.59      126.24      5.11 o 
   8   8   1      320.27      321.23      7.28 o 
   9   8   1        1.51        6.47      4.44 o 
  10   8   1      163.28      173.68      6.60 o 
  11   8   1        0.07        2.37      4.84 o 
 -11   9   1        8.51        8.43      4.08 o 
 -10   9   1        2.02       -2.40      3.89 o 
  -9   9   1       98.60       88.06      4.51 o 
  -8   9   1       27.58       19.22      3.61 o 
  -7   9   1      210.29      201.81      5.07 o 
  -6   9   1      101.75      101.13      4.09 o 
  -5   9   1      235.42      227.89      3.70 o 
  -4   9   1       40.28       35.94      1.90 o 
  -3   9   1      332.72      319.04      5.65 o 
  -2   9   1       87.06       84.56      4.17 o 
  -1   9   1       14.57       19.86      2.26 o 
   0   9   1      196.86      165.45      3.49 o 
   1   9   1      149.28      157.19      3.77 o 
   2   9   1      881.08      898.01      5.09 o 
   3   9   1        2.79        7.28      1.84 o 
   4   9   1      121.54      116.73      3.57 o 
   5   9   1       11.21       10.22      3.01 o 
   6   9   1      261.12      230.66      5.36 o 
   7   9   1       24.52       33.47      4.26 o 
   8   9   1       82.69       78.01      4.97 o 
   9   9   1       80.48       91.85      5.56 o 
  10   9   1        0.25        4.37      4.76 o 
 -11  10   1        1.20        1.53      4.01 o 
 -10  10   1        8.97        8.67      4.23 o 
  -9  10   1       40.37       41.79      4.26 o 
  -8  10   1        1.17        0.09      4.62 o 
  -7  10   1      686.79      716.07     11.81 o 
  -6  10   1      324.59      289.56      6.39 o 
  -5  10   1      599.15      561.50      6.46 o 
  -4  10   1      202.18      199.55      4.58 o 
  -3  10   1       29.62       21.53      3.07 o 
  -2  10   1      657.47      653.95      7.70 o 
  -1  10   1      145.12      150.92      4.56 o 
   0  10   1       80.12       77.16      3.12 o 
   1  10   1      797.05      797.22     15.38 o 
   2  10   1       87.65       81.11      2.25 o 
   3  10   1      121.05      105.31      2.59 o 
   4  10   1       90.15       97.49      2.80 o 
   5  10   1      139.47      146.37      4.28 o 
   6  10   1        6.13        0.09      3.53 o 
   7  10   1        0.92        0.32      3.72 o 
   8  10   1       52.06       55.80      4.92 o 
   9  10   1       43.35       37.22      4.99 o 
  10  10   1       30.22       43.16      5.61 o 
 -10  11   1        0.92        1.26      5.97 o 
  -9  11   1       37.38       44.36      6.23 o 
  -8  11   1        7.40       10.27      5.67 o 
  -7  11   1      103.00       99.97      6.52 o 
  -6  11   1        0.14        0.51      5.11 o 
  -5  11   1        0.94        0.47      3.63 o 
  -4  11   1      270.62      243.64      5.08 o 
  -3  11   1        0.26       -0.47      2.77 o 
  -2  11   1       15.43       16.33      3.61 o 
  -1  11   1       57.79       59.15      3.03 o 
   0  11   1      111.55      121.39      4.17 o 
   1  11   1        0.12        3.82      2.88 o 
   2  11   1      945.82      949.81     16.31 o 
   3  11   1        8.57        7.59      2.84 o 
   4  11   1      222.25      213.30      7.29 o 
   5  11   1      183.00      185.99      7.52 o 
   6  11   1       31.43       24.36      6.58 o 
   7  11   1       26.39       35.37      6.10 o 
   8  11   1        8.68       12.83      6.50 o 
   9  11   1       46.95       54.38      7.71 o 
 -10  12   1       12.50       12.34      6.09 o 
  -9  12   1       12.75        9.32      5.55 o 
  -8  12   1        0.05        0.98      5.85 o 
  -7  12   1       34.53       33.10      5.83 o 
  -6  12   1      125.56      100.53      6.28 o 
  -5  12   1        8.58        7.04      3.97 o 
  -4  12   1       94.41       95.99      4.13 o 
  -3  12   1       28.44       21.77      3.43 o 
  -2  12   1      275.22      270.95      5.83 o 
  -1  12   1       42.78       47.90      2.93 o 
   0  12   1       14.46       14.16      2.63 o 
   1  12   1      723.50      724.26      7.27 o 
   2  12   1       60.76       64.59      5.15 o 
   3  12   1       44.44       42.06      3.90 o 
   4  12   1       20.64       23.85      5.09 o 
   5  12   1        0.60        0.78      4.85 o 
   6  12   1       23.96       21.87      8.31 o 
   7  12   1       15.43       13.44      7.12 o 
   8  12   1      131.71      150.62     10.38 o 
   9  12   1      108.34      113.95     11.27 o 
  -9  13   1        0.08       -4.38      6.15 o 
  -8  13   1       96.69       90.66      7.15 o 
  -7  13   1       66.96       64.09      6.77 o 
  -6  13   1       13.11       13.85      5.92 o 
  -5  13   1        4.63        1.05      5.41 o 
  -4  13   1      243.16      228.48      7.02 o 
  -3  13   1       30.84       29.14      3.71 o 
  -2  13   1      111.95      103.45      4.22 o 
  -1  13   1       88.24       74.29      3.95 o 
   0  13   1      476.80      466.36      9.57 o 
   1  13   1        7.93       11.44      4.58 o 
   2  13   1      222.52      225.91      7.38 o 
   3  13   1        6.60        7.18      3.65 o 
   4  13   1      163.06      160.10      7.11 o 
   5  13   1        0.92        1.91      6.10 o 
   6  13   1        1.24        3.77      7.34 o 
   7  13   1       22.99       32.38      8.23 o 
   8  13   1        1.34        5.74      6.96 o 
  -8  14   1        0.01        3.96      6.05 o 
  -7  14   1       12.01       13.55      5.68 o 
  -6  14   1        0.63        1.12      5.45 o 
  -5  14   1        0.02        1.45      5.31 o 
  -4  14   1       95.85       94.92      5.93 o 
  -3  14   1      180.07      189.81      7.07 o 
  -2  14   1        2.54        6.03      3.41 o 
  -1  14   1        3.54        0.62      3.36 o 
   0  14   1       12.33       19.52      4.43 o 
   1  14   1        9.80       10.23      4.18 o 
   2  14   1       10.57       13.39      4.51 o 
   3  14   1       10.69        6.15      6.26 o 
   4  14   1       36.33       35.50      6.57 o 
   5  14   1       85.00       95.40      8.42 o 
   6  14   1       33.14       32.05      7.89 o 
   7  14   1        9.81       11.03      7.05 o 
  -6  15   1        2.24        4.57      5.32 o 
  -5  15   1        6.18        6.94      5.27 o 
  -4  15   1        0.00        1.73      5.48 o 
  -3  15   1        3.87        6.01      4.20 o 
  -2  15   1       24.10       24.36      4.51 o 
  -1  15   1       94.78       86.39      5.18 o 
   0  15   1       19.74       17.89      4.52 o 
   1  15   1        0.90       -2.17      4.22 o 
   2  15   1        6.44        8.01      6.88 o 
   3  15   1       29.29       29.23      7.51 o 
   4  15   1        2.27        7.86      6.18 o 
   5  15   1        0.06        2.10      7.11 o 
  -5  16   1       24.19       20.73      6.21 o 
  -4  16   1       22.01       28.56      5.61 o 
  -3  16   1       96.10      106.46      7.92 o 
  -2  16   1       13.22       25.80      5.01 o 
  -1  16   1        0.00       -4.18      4.18 o 
   0  16   1       83.77       95.34      5.58 o 
   1  16   1        0.39       -5.83      6.50 o 
   2  16   1       58.40       61.23      8.06 o 
   3  16   1       38.69       44.37      8.03 o 
   4  16   1        7.80       18.82      6.92 o 
 -14   0   2        3.81       -5.88     12.55 o 
 -13   0   2      443.81      487.79     21.19 o 
 -12   0   2       60.46       49.84      7.36 o 
 -11   0   2      573.82      599.85     18.29 o 
 -10   0   2      396.83      382.91      4.98 o 
  -9   0   2       28.09       27.31      1.84 o 
  -8   0   2      100.12       81.73      2.19 o 
  -7   0   2      516.56      531.39      4.68 o 
  -6   0   2     1338.22     1247.16     10.83 o 
  -5   0   2     4420.33     4517.20     30.59 o 
  -4   0   2     2508.30     2593.48     16.71 o 
  -3   0   2     2274.95     2392.53     13.49 o 
  -2   0   2    18145.27    15753.11    225.57 o 
  -1   0   2     2264.82     2345.18     26.58 o 
   0   0   2    14583.66    14346.50    409.95 o 
   1   0   2     1540.37     1747.48     12.68 o 
   2   0   2      595.83      600.95      4.71 o 
   3   0   2       77.09       74.50      1.70 o 
   4   0   2     2407.68     2375.49     10.08 o 
   5   0   2      152.30      137.60      2.56 o 
   6   0   2      647.92      657.01      8.44 o 
   7   0   2       95.75      113.67      4.13 o 
   8   0   2       13.11       10.89      3.51 o 
   9   0   2     1264.34     1300.87     12.46 o 
  10   0   2      267.04      279.87     19.31 o 
  11   0   2      360.42      421.46     29.32 o 
  12   0   2       23.27       27.33      7.95 o 
 -14   1   2        3.75        3.08      7.15 o 
 -13   1   2        0.01        7.54      7.06 o 
 -12   1   2       12.83       16.31      5.85 o 
 -11   1   2        4.53        6.45      3.51 o 
 -10   1   2       37.81       41.04      1.98 o 
  -9   1   2        7.89        7.96      1.06 o 
  -8   1   2        9.44        6.06      0.91 o 
  -7   1   2      202.38      231.32      2.64 o 
  -6   1   2     2001.16     2155.89      8.44 o 
  -5   1   2      133.28      111.92      1.50 o 
  -4   1   2      695.01      809.35      5.26 o 
  -3   1   2     1560.29     1750.64     13.22 o 
  -2   1   2     2257.54     2233.82      9.35 o 
  -1   1   2     6261.41     5875.89     20.18 o 
   0   1   2     3568.71     3980.19     27.05 o 
   1   1   2     7917.34     8040.56     59.32 o 
   2   1   2       68.80       50.27      1.31 o 
   3   1   2      429.32      442.71      3.55 o 
   4   1   2      520.18      564.08      4.57 o 
   5   1   2      640.85      647.14      4.84 o 
   6   1   2      104.79       91.23      2.15 o 
   7   1   2      501.68      459.03      6.27 o 
   8   1   2      119.04      127.08      3.64 o 
   9   1   2       18.12       26.04      2.97 o 
  10   1   2        0.60        5.57      3.93 o 
  11   1   2       44.37       56.54      6.45 o 
  12   1   2       11.46       12.27      5.74 o 
 -14   2   2       48.06       49.77      6.93 o 
 -13   2   2      266.81      345.96     11.00 o 
 -12   2   2        0.10       -0.36      4.16 o 
 -11   2   2      249.14      255.25      5.25 o 
 -10   2   2        2.99        4.19      1.75 o 
  -9   2   2       41.02       33.81      1.78 o 
  -8   2   2      135.49      132.65      2.29 o 
  -7   2   2     1109.14     1192.27      9.60 o 
  -6   2   2      369.28      360.65      3.26 o 
  -5   2   2      493.71      439.34      5.49 o 
  -4   2   2      525.77      546.83      3.60 o 
  -2   2   2       63.75       69.77      1.65 o 
  -1   2   2      157.78      141.51      3.89 o 
   0   2   2    14370.86    13973.44    139.60 o 
   1   2   2     3476.48     3649.62     14.22 o 
   2   2   2     4891.42     5120.86     15.31 o 
   3   2   2     1407.64     1529.17     11.86 o 
   4   2   2     3003.67     3142.69     14.99 o 
   5   2   2      814.24      839.53      6.14 o 
   6   2   2      156.35      165.12      2.60 o 
   7   2   2       15.44       12.71      1.79 o 
   8   2   2      100.73      113.54      3.63 o 
   9   2   2      509.79      563.11      7.76 o 
  10   2   2        4.02        5.02      3.42 o 
  11   2   2      400.64      425.92      8.39 o 
  12   2   2        0.06        0.77      7.30 o 
 -14   3   2        7.94        7.07      6.99 o 
 -13   3   2        0.99        2.92      6.41 o 
 -12   3   2       13.70       11.21      3.73 o 
 -11   3   2      310.35      305.50      5.77 o 
 -10   3   2       15.50       13.40      3.32 o 
  -9   3   2      223.23      224.51      3.77 o 
  -8   3   2      303.61      302.22      4.47 o 
  -7   3   2      912.49      950.88     11.11 o 
  -6   3   2     1380.85     1506.13     13.80 o 
  -5   3   2      222.05      229.17      3.51 o 
  -4   3   2       29.28       21.25      0.71 o 
  -3   3   2     3877.25     3724.78     13.92 o 
  -2   3   2     2559.72     2768.41     15.01 o 
  -1   3   2      760.91      623.23      4.55 o 
   0   3   2    13866.60    13262.25     22.92 o 
   1   3   2      932.15      970.35      5.90 o 
   2   3   2      597.55      591.00      4.29 o 
   3   3   2      472.35      576.89      3.65 o 
   4   3   2      666.63      705.87      4.25 o 
   5   3   2       82.43       80.31      2.20 o 
   6   3   2       45.58       50.75      1.82 o 
   7   3   2      752.32      807.63      8.30 o 
   8   3   2      263.11      239.84      4.51 o 
   9   3   2       72.86       85.33      4.94 o 
  10   3   2        7.40        7.72      3.75 o 
  11   3   2       20.14       15.45      5.16 o 
  12   3   2       39.87       45.34      7.13 o 
 -13   4   2      108.78       97.81      5.86 o 
 -12   4   2      103.01      101.21      5.12 o 
 -11   4   2        7.12       13.09      3.33 o 
 -10   4   2       83.57       89.80      4.20 o 
  -9   4   2      372.90      357.44      4.54 o 
  -8   4   2      100.38       97.37      2.69 o 
  -7   4   2      526.74      480.43      4.43 o 
  -6   4   2      123.68      119.97      2.42 o 
  -5   4   2      925.43      954.23      8.40 o 
  -4   4   2      992.76      988.81      7.94 o 
  -3   4   2      931.60     1075.83      4.69 o 
  -2   4   2     3916.70     4146.02     25.03 o 
  -1   4   2       28.42       31.18      2.18 o 
   0   4   2     1216.98     1153.78      5.99 o 
   1   4   2       52.37       57.75      1.84 o 
   2   4   2       45.04       40.63      1.50 o 
   3   4   2     2218.15     2466.49     11.37 o 
   4   4   2     4088.80     4160.58     21.67 o 
   5   4   2      164.19      154.32      2.58 o 
   6   4   2       11.59       11.66      1.73 o 
   7   4   2      213.07      180.85      4.66 o 
   8   4   2        0.14        0.05      3.83 o 
   9   4   2        7.70       13.85      4.15 o 
  10   4   2       11.95       16.04      3.99 o 
  11   4   2      390.61      406.35      9.21 o 
  12   4   2        1.66        2.15      5.55 o 
 -13   5   2        1.63        4.02      4.64 o 
 -12   5   2        0.82       -0.51      3.37 o 
 -11   5   2       81.25       67.00      4.05 o 
 -10   5   2        2.36        1.39      3.38 o 
  -9   5   2      203.68      184.72      3.93 o 
  -8   5   2      140.88      143.47      3.38 o 
  -7   5   2        5.70        7.29      1.81 o 
  -6   5   2      720.16      786.25      8.03 o 
  -5   5   2     2281.99     2214.58      9.86 o 
  -4   5   2       32.30       40.10      1.87 o 
  -3   5   2        2.72        5.03      1.05 o 
  -1   5   2      234.44      238.14      3.43 o 
   0   5   2       21.94       20.70      1.70 o 
   1   5   2       21.14       15.91      1.47 o 
   2   5   2       81.73       72.58      2.20 o 
   3   5   2      558.36      642.20      9.70 o 
   4   5   2        8.32       14.00      1.55 o 
   6   5   2       12.42       13.18      1.72 o 
   7   5   2      633.01      644.65      6.89 o 
   8   5   2      212.32      228.18      6.34 o 
   9   5   2        0.29       -2.14      4.24 o 
  10   5   2        3.76        1.96      4.24 o 
  11   5   2       14.35       17.35      4.50 o 
 -13   6   2       65.72       66.70      5.31 o 
 -12   6   2        0.55       -3.00      3.67 o 
 -11   6   2        2.28        3.30      3.48 o 
 -10   6   2      431.66      418.60      7.41 o 
  -9   6   2       16.28       17.64      2.67 o 
  -8   6   2      528.00      527.67      6.19 o 
  -7   6   2      251.97      273.90      6.00 o 
  -6   6   2        3.06        2.64      0.68 o 
  -5   6   2        8.03        5.68      2.09 o 
  -4   6   2     1577.79     1589.62     14.81 o 
  -3   6   2      217.57      256.03      3.04 o 
  -2   6   2     2435.04     2608.20     13.05 o 
  -1   6   2        6.86       13.65      1.67 o 
   0   6   2      258.90      230.93      4.08 o 
   1   6   2     1218.89     1222.61     18.38 o 
   2   6   2       11.98        8.84      1.77 o 
   3   6   2       13.14       11.24      1.82 o 
   4   6   2       77.68       79.18      2.58 o 
   5   6   2      432.44      410.84      3.68 o 
   6   6   2      169.40      177.11      6.30 o 
   7   6   2       17.40       18.15      4.02 o 
   8   6   2      186.31      200.39      6.30 o 
   9   6   2       73.24       75.79      5.11 o 
  10   6   2       98.06       92.28      5.93 o 
  11   6   2       58.49       58.21      5.37 o 
 -13   7   2       46.79       49.63      5.46 o 
 -12   7   2        0.75        1.00      3.85 o 
 -11   7   2        2.90        1.90      3.37 o 
 -10   7   2       85.43       73.59      4.42 o 
  -9   7   2      613.95      603.97     10.10 o 
  -8   7   2       63.70       59.93      3.35 o 
  -7   7   2      227.24      225.68      6.58 o 
  -6   7   2       98.05       90.66      3.00 o 
  -5   7   2       98.46      100.81      3.94 o 
  -4   7   2      225.15      211.43      2.96 o 
  -3   7   2      214.71      225.84      3.68 o 
  -2   7   2      102.97       98.74      2.32 o 
  -1   7   2      256.01      312.86      3.77 o 
   0   7   2      981.28      973.69      9.32 o 
   1   7   2      198.67      192.89      3.67 o 
   2   7   2      636.50      700.11      7.06 o 
   3   7   2      524.24      525.52      5.88 o 
   4   7   2       30.90       30.34      2.57 o 
   5   7   2      296.11      287.70      3.97 o 
   6   7   2      193.63      206.69      5.80 o 
   7   7   2      350.45      378.40      7.46 o 
   8   7   2      230.71      214.69      6.45 o 
   9   7   2       14.14       21.65      4.88 o 
  10   7   2        3.30        3.90      4.59 o 
  11   7   2       14.93       14.10      5.19 o 
 -12   8   2        7.31        4.04      4.91 o 
 -11   8   2       62.58       66.07      5.71 o 
 -10   8   2      127.41      141.79      7.11 o 
  -9   8   2        1.74        4.42      4.72 o 
  -8   8   2      241.09      227.78      7.03 o 
  -7   8   2      340.87      340.23     30.93 o 
  -6   8   2      677.87      657.10      8.05 o 
  -5   8   2       17.62       25.44      1.96 o 
  -4   8   2      166.77      171.52      3.86 o 
  -3   8   2      321.30      331.97      5.36 o 
  -2   8   2      363.28      394.38      4.76 o 
  -1   8   2      432.79      377.78      4.30 o 
   0   8   2      121.14      136.71      2.90 o 
   1   8   2       62.81       56.18      2.26 o 
   2   8   2        0.28        0.62      2.15 o 
   3   8   2      283.67      268.27      4.90 o 
   4   8   2      142.76      136.51      4.39 o 
   5   8   2      362.77      331.89      6.36 o 
   6   8   2       10.77       16.74      3.88 o 
   7   8   2       43.96       48.03      4.61 o 
   8   8   2      251.15      245.83      6.95 o 
   9   8   2        0.38        1.66      4.75 o 
  10   8   2      100.25      105.98      6.07 o 
 -12   9   2        4.77        5.90      5.16 o 
 -11   9   2        0.38       -1.12      5.30 o 
 -10   9   2        1.79        0.78      4.97 o 
  -9   9   2      259.32      279.75      9.80 o 
  -8   9   2        0.15       -0.23      3.78 o 
  -7   9   2       62.71       70.99      7.54 o 
  -6   9   2      216.52      202.05      5.60 o 
  -5   9   2      157.46      158.66      3.67 o 
  -4   9   2       10.75        9.05      1.74 o 
  -3   9   2        0.08        0.92      1.43 o 
  -2   9   2     1868.57     1823.10     17.20 o 
  -1   9   2       48.32       56.63      2.80 o 
   0   9   2      598.50      567.13     12.10 o 
   1   9   2      401.15      407.16      4.15 o 
   2   9   2      735.35      756.13     11.15 o 
   3   9   2       12.73        9.10      2.61 o 
   4   9   2        9.99       11.47      3.25 o 
   5   9   2      219.25      210.39      8.12 o 
   6   9   2      336.04      316.37      7.76 o 
   7   9   2       29.53       32.58      4.17 o 
   8   9   2      125.67      122.32      5.89 o 
   9   9   2      193.57      203.38      6.97 o 
  10   9   2       67.01       63.83      5.72 o 
 -11  10   2        4.74       -0.55      5.63 o 
 -10  10   2        0.05       -3.90      5.84 o 
  -9  10   2      153.55      155.38      7.46 o 
  -8  10   2       77.14       75.16      7.80 o 
  -7  10   2      336.09      335.96     11.10 o 
  -6  10   2      409.69      387.31     12.84 o 
  -5  10   2       17.63       21.68      2.60 o 
  -4  10   2       12.65       18.02      3.02 o 
  -3  10   2      260.69      258.36      6.07 o 
  -2  10   2       29.62       31.47      3.47 o 
  -1  10   2     1085.40     1082.65     16.33 o 
   0  10   2       54.75       51.18      3.60 o 
   1  10   2      405.29      410.01      6.57 o 
   2  10   2        0.94        1.18      1.90 o 
   3  10   2      182.26      172.03      4.29 o 
   4  10   2      239.00      209.98      5.13 o 
   5  10   2        0.58       -2.07      3.40 o 
   6  10   2        0.07       -0.50      3.62 o 
   7  10   2       80.48       82.01      5.16 o 
   8  10   2      167.57      190.15      6.76 o 
   9  10   2       20.54       23.05      5.21 o 
 -11  11   2        4.00        4.29      6.36 o 
 -10  11   2       27.41       29.71      6.21 o 
  -9  11   2        0.56        1.43      5.83 o 
  -8  11   2       10.49        5.97      6.46 o 
  -7  11   2        4.89        6.75      5.83 o 
  -6  11   2      230.76      244.23     10.28 o 
  -5  11   2       17.55       24.28      4.54 o 
  -4  11   2        0.75       -0.73      3.08 o 
  -3  11   2        7.33       13.79      3.41 o 
  -2  11   2       46.88       37.62      4.19 o 
  -1  11   2        3.40        3.16      3.17 o 
   0  11   2       58.43       61.76      4.04 o 
   1  11   2      697.35      706.51     12.23 o 
   2  11   2       26.28       29.45      3.96 o 
   3  11   2      133.75      145.54      5.29 o 
   4  11   2        4.02        3.21      6.46 o 
   5  11   2        5.66       10.41      6.10 o 
   6  11   2      130.15      123.69      8.41 o 
   7  11   2       11.51       12.73      6.22 o 
   8  11   2        5.92        9.77      7.49 o 
   9  11   2      155.72      169.41     10.86 o 
 -10  12   2        0.18        0.46      6.21 o 
  -9  12   2       32.36       27.17      6.49 o 
  -8  12   2       56.38       62.02      6.16 o 
  -7  12   2        0.74        1.94      6.78 o 
  -6  12   2       55.19       52.66      7.37 o 
  -5  12   2       34.51       27.47      4.25 o 
  -4  12   2       17.34       19.75      3.54 o 
  -3  12   2       96.63       89.16      4.60 o 
  -2  12   2       41.47       35.46      3.76 o 
  -1  12   2      279.52      278.57      5.95 o 
   0  12   2        2.62        3.31      3.46 o 
   1  12   2       81.18       83.89      4.45 o 
   2  12   2        2.27        1.21      3.68 o 
   3  12   2       76.61       62.26      6.78 o 
   4  12   2       82.27       83.77      7.56 o 
   5  12   2      184.52      188.03      9.25 o 
   6  12   2       14.73       20.24      6.89 o 
   7  12   2        5.84        3.14      6.06 o 
   8  12   2       76.95       79.59      8.67 o 
  -9  13   2        0.16        0.60      5.87 o 
  -8  13   2       36.64       38.80      6.43 o 
  -7  13   2        4.24        5.57      5.79 o 
  -6  13   2      123.05      121.61      8.55 o 
  -5  13   2        2.00       -2.13      5.91 o 
  -4  13   2      171.83      185.84      6.71 o 
  -3  13   2       48.53       54.22      4.29 o 
  -2  13   2        0.49        1.51      3.50 o 
  -1  13   2        6.44        7.25      3.76 o 
   0  13   2        1.30        2.37      3.83 o 
   1  13   2      125.10      127.74      7.07 o 
   2  13   2       32.49       32.52      7.00 o 
   3  13   2       10.64       18.22      6.41 o 
   4  13   2       40.66       44.71      7.37 o 
   5  13   2       22.50       26.46      7.60 o 
   6  13   2       32.87       37.87      7.02 o 
   7  13   2        9.10       13.01      6.92 o 
  -8  14   2       11.66       10.87      5.85 o 
  -7  14   2        2.04        2.76      6.05 o 
  -6  14   2        8.86       10.33      6.94 o 
  -5  14   2        0.58       -0.28      5.87 o 
  -4  14   2       44.64       40.85      5.32 o 
  -3  14   2      106.13       95.70      4.79 o 
  -2  14   2       53.96       59.29      4.02 o 
  -1  14   2       28.45       27.21      4.09 o 
   0  14   2        4.48        2.30      5.06 o 
   1  14   2       71.47       86.94      6.57 o 
   2  14   2        5.16        4.59      6.05 o 
   3  14   2        3.02       -2.26      6.56 o 
   4  14   2        3.14        7.78      7.25 o 
   5  14   2        0.01        4.10      6.92 o 
   6  14   2       15.79       15.59      8.12 o 
  -7  15   2        0.83        3.16      6.11 o 
  -6  15   2       24.17       27.06      6.09 o 
  -5  15   2        9.57       11.53      6.33 o 
  -4  15   2        0.01       -1.55      6.04 o 
  -3  15   2       58.82       55.44      5.26 o 
  -2  15   2       47.53       58.91      5.58 o 
  -1  15   2       43.80       37.84      4.76 o 
   0  15   2      154.62      141.59      5.99 o 
   1  15   2        2.26        2.46      4.56 o 
   2  15   2        0.00        6.07      8.15 o 
   3  15   2       25.83       34.88      7.06 o 
   4  15   2       35.91       49.01     10.41 o 
   5  15   2       32.84       49.92     15.57 o 
  -5  16   2        0.00        0.27      5.65 o 
  -4  16   2        1.82       -4.06      6.41 o 
  -3  16   2        3.12        7.26      6.14 o 
  -2  16   2        4.22        4.02      5.76 o 
  -1  16   2       56.35       48.37      5.16 o 
   0  16   2       36.82       22.62      4.86 o 
   1  16   2       30.27       35.24      6.20 o 
   2  16   2       45.45       49.77      7.17 o 
   3  16   2       36.48       42.43      6.60 o 
 -14   1   3      167.19      166.50     10.87 o 
 -13   1   3       89.28      112.13      6.29 o 
 -12   1   3       24.85       26.76      3.76 o 
 -11   1   3        7.31        4.06      2.17 o 
 -10   1   3      453.29      443.92      5.17 o 
  -9   1   3        0.02        0.71      1.22 o 
  -8   1   3      654.78      611.92      5.78 o 
  -7   1   3     1477.73     1522.09      7.06 o 
  -6   1   3        9.73        3.59      1.28 o 
  -5   1   3     3402.25     3664.98      9.32 o 
  -4   1   3      220.19      236.82      2.30 o 
  -3   1   3       85.14       95.93      1.66 o 
  -2   1   3      840.53      938.71     14.25 o 
  -1   1   3     9910.80     9726.73     72.82 o 
   0   1   3      115.81      150.24      2.16 o 
   1   1   3     6758.00     7148.54     66.93 o 
   2   1   3     1714.55     1901.28     15.09 o 
   3   1   3     3413.65     3564.23      9.45 o 
   4   1   3      704.61      735.69      9.71 o 
   5   1   3       44.35       39.93      1.34 o 
   6   1   3       54.70       45.12      2.09 o 
   7   1   3      593.49      585.17      4.91 o 
   8   1   3       21.35       14.21      2.99 o 
   9   1   3      337.42      323.55      8.84 o 
  10   1   3      928.20      994.26     19.60 o 
  11   1   3        2.80        0.51      5.78 o 
 -14   2   3        1.75        0.27     12.80 o 
 -13   2   3       44.12       47.81      5.60 o 
 -12   2   3       11.76        9.56      3.70 o 
 -11   2   3       95.49      101.90      3.25 o 
 -10   2   3      184.38      193.16      2.91 o 
  -9   2   3       94.86       88.18      1.57 o 
  -8   2   3        1.12        1.51      0.81 o 
  -7   2   3       30.18       40.50      1.50 o 
  -6   2   3        2.38        3.71      1.26 o 
  -5   2   3      258.51      272.03      2.24 o 
  -4   2   3      390.91      334.06      2.73 o 
  -3   2   3      273.94      291.12      2.88 o 
  -2   2   3     4347.87     4420.03     27.95 o 
  -1   2   3     7580.91     7872.50     27.06 o 
   0   2   3     2587.58     2883.25     12.23 o 
   1   2   3     1542.72     1569.56      6.72 o 
   2   2   3      400.46      414.73      3.16 o 
   3   2   3       11.02       12.48      1.37 o 
   4   2   3       77.42       65.64      1.88 o 
   5   2   3       11.32       11.20      2.29 o 
   6   2   3      147.34      156.08      3.71 o 
   7   2   3       76.66       74.63      3.43 o 
   8   2   3        0.39        1.36      2.88 o 
   9   2   3        0.03        0.61      3.50 o 
  10   2   3      145.46      164.24      6.14 o 
  11   2   3        9.35        8.89      5.38 o 
 -14   3   3      160.77      162.20     16.37 o 
 -13   3   3        1.16        6.13      4.20 o 
 -12   3   3       29.27       36.34      4.10 o 
 -11   3   3      654.16      628.69      9.56 o 
 -10   3   3       24.17       19.51      2.40 o 
  -9   3   3       27.83       24.10      1.72 o 
  -8   3   3     1183.06     1150.16     17.14 o 
  -7   3   3      411.79      429.19      5.37 o 
  -6   3   3      628.14      615.64      5.14 o 
  -5   3   3     1071.41     1145.70      4.56 o 
  -4   3   3        5.96        5.01      1.13 o 
  -3   3   3       78.42       84.00      1.82 o 
  -2   3   3     2755.06     2715.87     15.72 o 
  -1   3   3     6953.76     6906.87     42.97 o 
   0   3   3      613.23      701.27      4.42 o 
   1   3   3     1746.82     1812.86      6.98 o 
   2   3   3       38.25       32.28      1.50 o 
   3   3   3      381.91      361.07      3.29 o 
   4   3   3        6.28        5.36      1.03 o 
   5   3   3      100.28      107.91      3.19 o 
   6   3   3       18.25       20.45      2.72 o 
   7   3   3      260.63      262.86      4.73 o 
   8   3   3      429.00      427.75      5.95 o 
   9   3   3      115.20      120.00      4.97 o 
  10   3   3      104.97      104.30      5.32 o 
  11   3   3       28.17       25.31      5.69 o 
 -14   4   3        8.68       10.07      7.95 o 
 -13   4   3        1.70        2.39      5.20 o 
 -12   4   3       87.41      102.36      4.66 o 
 -11   4   3       62.18       59.44      3.88 o 
 -10   4   3      799.37      806.90     14.38 o 
  -9   4   3       29.11       35.16      3.34 o 
  -8   4   3      222.19      230.94      3.97 o 
  -7   4   3      300.21      323.90      4.16 o 
  -6   4   3       65.56       69.13      2.11 o 
  -5   4   3     1835.15     1921.58     14.09 o 
  -4   4   3       30.56       37.34      1.39 o 
  -3   4   3      524.46      576.54      4.06 o 
  -2   4   3      359.04      328.96      3.54 o 
  -1   4   3     1134.41     1230.81     16.21 o 
   0   4   3     2659.99     2724.38     18.99 o 
   1   4   3        0.00        0.84      1.27 o 
   2   4   3      195.65      195.32      2.55 o 
   3   4   3      418.50      418.36      3.39 o 
   4   4   3      521.12      529.61      4.58 o 
   5   4   3      113.22      114.05      3.66 o 
   6   4   3     1118.10     1154.68      9.37 o 
   7   4   3       98.71       97.92      3.93 o 
   8   4   3        2.25        5.01      4.03 o 
   9   4   3       10.79       11.17      4.07 o 
  10   4   3       49.09       49.04      4.70 o 
  11   4   3        1.34        2.56      4.96 o 
 -13   5   3        1.50       -3.07      5.36 o 
 -12   5   3      132.56      134.46      5.63 o 
 -11   5   3      129.08      129.36      5.61 o 
 -10   5   3       13.19       14.58      3.37 o 
  -9   5   3      225.46      205.92      5.02 o 
  -8   5   3      191.23      191.03      4.72 o 
  -7   5   3       84.64       95.37      5.44 o 
  -6   5   3      138.46      147.71      4.41 o 
  -5   5   3      935.93      994.08     10.69 o 
  -4   5   3       79.12       55.44      1.60 o 
  -3   5   3     1240.48     1299.27     15.66 o 
  -2   5   3     2049.94     2016.60      7.76 o 
  -1   5   3       73.07       70.55      2.38 o 
   0   5   3      430.77      440.82      6.30 o 
   1   5   3     1911.37     1951.47     38.54 o 
   2   5   3       14.19        7.90      1.49 o 
   3   5   3      214.44      236.32      3.31 o 
   4   5   3      674.30      675.50      6.09 o 
   5   5   3      406.49      379.69      4.14 o 
   6   5   3        8.07        4.15      3.02 o 
   7   5   3       16.82       13.43      3.03 o 
   8   5   3      292.29      294.15      7.14 o 
   9   5   3       75.05       68.13      5.03 o 
  10   5   3       33.88       34.39      4.87 o 
  11   5   3       44.39       37.89      5.70 o 
 -13   6   3        0.01       -1.91      5.74 o 
 -12   6   3      267.88      281.30      7.53 o 
 -11   6   3       11.19        7.72      4.08 o 
 -10   6   3      294.71      308.27      8.50 o 
  -9   6   3       91.09       82.77      5.25 o 
  -8   6   3       99.02       99.95      5.33 o 
  -7   6   3      397.51      401.72      7.09 o 
  -6   6   3      691.04      683.99      5.99 o 
  -5   6   3      127.10      111.92      2.56 o 
  -4   6   3      281.75      254.40      3.16 o 
  -3   6   3     3531.28     3829.37     28.72 o 
  -2   6   3        9.83        8.40      1.61 o 
  -1   6   3     5492.95     5752.22     46.29 o 
   0   6   3      970.44      956.16     14.18 o 
   1   6   3       70.73       55.51      3.04 o 
   2   6   3       20.89       26.44      2.09 o 
   3   6   3        8.54       11.67      2.44 o 
   4   6   3      326.80      325.87      5.32 o 
   5   6   3       97.91       91.25      2.83 o 
   6   6   3      154.07      187.95      4.65 o 
   7   6   3      120.41      132.04      6.60 o 
   8   6   3       48.97       51.66      4.79 o 
   9   6   3        4.97        5.04      4.43 o 
  10   6   3       22.92       28.17      5.06 o 
 -13   7   3       21.99       20.79      6.34 o 
 -12   7   3        9.64       13.42      4.73 o 
 -11   7   3        9.45        9.49      4.60 o 
 -10   7   3      211.93      202.82      8.03 o 
  -9   7   3      294.59      297.07     14.77 o 
  -8   7   3        0.75        0.04      4.36 o 
  -7   7   3      461.55      475.78      9.30 o 
  -6   7   3      114.68      110.53      4.63 o 
  -5   7   3      697.13      714.43      7.90 o 
  -4   7   3      380.62      382.83      3.89 o 
  -3   7   3      338.20      301.10      4.19 o 
  -2   7   3     2379.31     2486.78     17.70 o 
  -1   7   3      189.74      166.80      3.82 o 
   0   7   3        6.34        3.10      3.41 o 
   1   7   3      538.29      559.06      5.91 o 
   2   7   3      267.07      263.28      4.51 o 
   3   7   3        1.84        0.84      3.04 o 
   4   7   3      287.35      286.99      5.12 o 
   5   7   3       49.28       45.12      4.06 o 
   6   7   3      691.86      660.25     10.89 o 
   7   7   3       22.01       21.52      4.20 o 
   8   7   3        0.09       -1.13      4.32 o 
   9   7   3        6.93        3.28      4.55 o 
  10   7   3        0.25       -2.45      4.83 o 
 -12   8   3       40.65       35.19      5.14 o 
 -11   8   3       10.34        9.23      4.79 o 
 -10   8   3      139.80      143.53      8.36 o 
  -9   8   3       17.26       22.00      4.33 o 
  -8   8   3        0.49       -3.09      4.66 o 
  -7   8   3      484.52      495.79     11.10 o 
  -6   8   3       42.59       49.63      4.01 o 
  -5   8   3       18.30       14.33      3.74 o 
  -4   8   3      207.90      215.74      3.59 o 
  -3   8   3       53.02       55.08      1.77 o 
  -2   8   3       22.05       21.01      2.46 o 
  -1   8   3       27.03       27.19      2.41 o 
   0   8   3        7.49        5.40      3.65 o 
   1   8   3      244.60      250.77      4.43 o 
   2   8   3        0.22       -0.98      2.60 o 
   3   8   3      105.53      105.24      4.04 o 
   4   8   3      252.18      259.10     10.50 o 
   5   8   3      123.78      110.64      4.82 o 
   6   8   3      107.89      119.47      5.40 o 
   7   8   3       20.31       16.48      4.30 o 
   8   8   3        0.01       -0.63      4.57 o 
   9   8   3       22.84       18.25      5.04 o 
  10   8   3        1.17       -0.10      5.16 o 
 -12   9   3       12.46       15.32      4.96 o 
 -11   9   3       93.97      117.01      6.96 o 
 -10   9   3       16.86        9.15      9.07 o 
  -9   9   3      237.28      233.97      6.98 o 
  -8   9   3       29.25       26.26      5.18 o 
  -7   9   3      135.28      135.75     11.66 o 
  -6   9   3       51.90       42.57      4.11 o 
  -5   9   3       77.79       76.67      5.18 o 
  -4   9   3      520.37      533.13      6.23 o 
  -3   9   3       41.22       40.60      1.75 o 
  -2   9   3      371.51      374.00      4.06 o 
  -1   9   3        0.22        2.31      3.17 o 
   0   9   3       48.19       43.83      2.16 o 
   1   9   3      198.06      209.14      4.20 o 
   2   9   3       54.35       55.49      3.25 o 
   3   9   3      372.33      368.77      6.25 o 
   4   9   3      642.96      657.54     12.53 o 
   5   9   3       60.82       62.24      4.47 o 
   6   9   3       46.08       42.65      4.41 o 
   7   9   3      165.66      166.45      7.30 o 
   8   9   3        6.09        5.98      4.69 o 
   9   9   3       22.86       16.95      5.09 o 
 -11  10   3        3.41        4.76      5.77 o 
 -10  10   3       70.79       72.99     10.00 o 
  -9  10   3       39.90       39.50      7.73 o 
  -8  10   3        6.41        7.15      5.01 o 
  -7  10   3      198.05      207.02     12.89 o 
  -6  10   3       58.57       60.13      4.96 o 
  -5  10   3      221.01      207.43      4.91 o 
  -4  10   3        8.75       10.45      3.07 o 
  -3  10   3      432.56      422.82      8.76 o 
  -2  10   3      192.04      161.50      2.79 o 
  -1  10   3        0.93        1.31      1.44 o 
   0  10   3       12.67        9.21      2.07 o 
   1  10   3        8.55        8.46      2.21 o 
   2  10   3      174.73      177.74      5.75 o 
   3  10   3      371.16      362.71      9.11 o 
   4  10   3       25.11       25.83      3.64 o 
   5  10   3        0.03       -0.17      3.59 o 
   6  10   3        5.17        5.59      4.04 o 
   7  10   3       17.11       18.16      4.64 o 
   8  10   3       20.12       12.36      4.99 o 
   9  10   3       20.10       17.45      5.03 o 
 -11  11   3      226.19      250.07      9.39 o 
 -10  11   3       23.22       20.39      6.08 o 
  -9  11   3       42.91       50.64      7.04 o 
  -8  11   3       46.62       43.73      6.49 o 
  -7  11   3      132.22      110.42     11.70 o 
  -6  11   3      140.53      155.69      6.57 o 
  -5  11   3       23.36       25.31      3.19 o 
  -4  11   3      136.49      147.14      4.96 o 
  -3  11   3      354.43      352.10      7.04 o 
  -2  11   3        4.23        3.13      3.48 o 
  -1  11   3       42.00       43.32      3.99 o 
   0  11   3      215.25      216.07      5.54 o 
   1  11   3       35.45       33.91      4.53 o 
   2  11   3       58.32       61.40      4.80 o 
   3  11   3      272.12      275.17     19.05 o 
   4  11   3       34.70       33.04      7.03 o 
   5  11   3      236.55      258.57     10.40 o 
   6  11   3       43.23       46.33      7.39 o 
   7  11   3       40.03       43.48      8.31 o 
   8  11   3        3.18       -3.04      6.70 o 
 -10  12   3        9.89       13.72      6.35 o 
  -9  12   3       40.41       35.90      8.20 o 
  -8  12   3        1.01        1.23      7.32 o 
  -7  12   3       29.80       45.56     10.62 o 
  -6  12   3       75.65       76.74     11.03 o 
  -5  12   3       10.37       11.66      5.07 o 
  -4  12   3      119.42      113.26      4.89 o 
  -3  12   3       94.32       87.71      6.26 o 
  -2  12   3        0.92       -0.09      3.55 o 
  -1  12   3      251.33      243.14      5.90 o 
   0  12   3       46.89       51.04      4.33 o 
   1  12   3        2.01        3.66      4.31 o 
   2  12   3        9.52       11.43      4.05 o 
   3  12   3       19.57       13.82      6.68 o 
   4  12   3       11.37       13.47      6.34 o 
   5  12   3        1.65       -3.65      6.22 o 
   6  12   3       48.64       41.50      7.41 o 
   7  12   3        1.50       -0.58      8.03 o 
  -9  13   3        1.41       -0.35      7.49 o 
  -8  13   3       47.37       34.92      7.12 o 
  -7  13   3       79.32       80.05      9.05 o 
  -6  13   3      143.24      127.11     12.37 o 
  -5  13   3      215.10      210.55      8.32 o 
  -4  13   3        4.42        9.59      5.56 o 
  -3  13   3      109.06      115.80      5.43 o 
  -2  13   3        3.31        1.90      3.76 o 
  -1  13   3        3.88        4.67      3.85 o 
   0  13   3      138.00      147.18      5.36 o 
   1  13   3       30.01       27.35      5.55 o 
   2  13   3        2.16        1.82      7.92 o 
   3  13   3        0.02       -2.31      6.91 o 
   4  13   3        1.99        0.52      7.10 o 
   5  13   3       45.34       48.25      7.36 o 
   6  13   3       63.18       58.49      8.84 o 
  -8  14   3        4.03       -0.77      7.00 o 
  -7  14   3       34.23       46.15      7.51 o 
  -6  14   3        8.29       11.02      7.27 o 
  -5  14   3       23.71       13.53      8.49 o 
  -4  14   3      175.56      169.86      8.16 o 
  -3  14   3       45.54       50.44      4.72 o 
  -2  14   3       56.16       60.41      4.57 o 
  -1  14   3        6.38       11.36      4.18 o 
   0  14   3      208.11      204.74      7.47 o 
   1  14   3        2.89        7.37      5.88 o 
   2  14   3      193.66      233.00     12.70 o 
   3  14   3        0.01        0.87      6.81 o 
   4  14   3        4.71        3.89      6.71 o 
   5  14   3        1.60        1.48      7.26 o 
  -7  15   3       20.40       25.31      8.27 o 
  -6  15   3        0.47        3.59      6.96 o 
  -5  15   3       12.68       15.10      6.34 o 
  -4  15   3        4.93        7.18      5.82 o 
  -3  15   3        1.65        1.36      5.22 o 
  -2  15   3        0.87        1.54      4.76 o 
  -1  15   3        8.37        4.86      5.09 o 
   0  15   3       28.03       24.96      5.54 o 
   1  15   3       23.57       22.41      5.98 o 
   2  15   3       38.69       47.37      6.75 o 
   3  15   3        9.02       16.97      6.40 o 
   4  15   3       10.73       10.20      8.01 o 
  -4  16   3       31.28       31.82      6.13 o 
  -3  16   3        7.39       14.86      6.14 o 
  -2  16   3        1.88       -5.60      5.60 o 
  -1  16   3        9.71        7.42      4.47 o 
   0  16   3      102.54      116.61      7.18 o 
   1  16   3        0.66        2.36      5.92 o 
   2  16   3       10.66       21.77      6.89 o 
 -14   0   4       22.54       17.06      9.20 o 
 -13   0   4        0.15       -3.31      8.17 o 
 -12   0   4      343.45      366.50     14.70 o 
 -11   0   4      598.42      587.98     11.64 o 
 -10   0   4       18.55       21.09      4.51 o 
  -9   0   4     3027.92     2936.21     17.23 o 
  -8   0   4       33.81       33.37      2.85 o 
  -7   0   4     5875.59     6359.68     33.74 o 
  -6   0   4      736.70      838.15      7.89 o 
  -5   0   4      583.60      660.90      4.98 o 
  -4   0   4     3439.23     3622.70     30.06 o 
  -3   0   4     4573.88     4652.68     51.19 o 
  -2   0   4     3907.28     3842.65     25.41 o 
  -1   0   4     3819.95     3722.53     31.12 o 
   0   0   4      474.63      485.04      5.29 o 
   1   0   4       33.58       29.21      3.65 o 
   2   0   4       15.82       17.65      2.78 o 
   3   0   4      343.92      278.14      5.28 o 
   4   0   4      585.01      601.92      7.26 o 
   5   0   4      419.55      400.96      5.50 o 
   6   0   4      771.89      727.94      7.99 o 
   7   0   4     2310.63     2362.15     23.18 o 
   8   0   4      446.15      431.74      9.33 o 
   9   0   4      138.46      151.01     10.28 o 
  10   0   4      144.12      161.78     17.61 o 
  11   0   4        0.06       -3.73      8.82 o 
 -14   1   4        1.71       -1.85      9.44 o 
 -13   1   4       19.29       22.64      6.19 o 
 -12   1   4        0.34       -0.59      3.10 o 
 -11   1   4      160.54      140.92      3.32 o 
 -10   1   4      279.74      298.06      5.18 o 
  -9   1   4       57.62       57.82      2.63 o 
  -8   1   4        3.59        3.98      1.83 o 
  -7   1   4       17.92       16.02      1.85 o 
  -6   1   4     1973.73     2154.39      8.05 o 
  -5   1   4       18.65       20.30      1.96 o 
  -4   1   4        4.52        4.42      1.39 o 
  -3   1   4      694.30      627.43      6.31 o 
  -2   1   4      794.49      922.79      6.44 o 
  -1   1   4     3697.04     3614.76     18.32 o 
   0   1   4       89.64       98.99      2.07 o 
   1   1   4      480.15      486.87      4.19 o 
   2   1   4      823.83      845.74      6.16 o 
   3   1   4       47.79       64.03      2.35 o 
   4   1   4       47.55       46.58      2.10 o 
   5   1   4       41.83       44.74      1.83 o 
   6   1   4       34.13       40.79      2.88 o 
   7   1   4        0.02        5.51      3.56 o 
   8   1   4        1.53        1.25      3.37 o 
   9   1   4       12.60       10.49      4.33 o 
  10   1   4        1.71       -1.07      5.58 o 
 -14   2   4        3.56        2.96      8.74 o 
 -13   2   4       26.80       33.57      7.12 o 
 -12   2   4        1.26        0.94      3.15 o 
 -11   2   4      630.14      573.72      6.34 o 
 -10   2   4      267.81      250.66      4.06 o 
  -9   2   4     1655.83     1631.24     17.60 o 
  -8   2   4      644.30      664.69      5.70 o 
  -7   2   4     1246.69     1274.70     13.98 o 
  -6   2   4       10.21        7.71      1.49 o 
  -5   2   4       39.28       30.63      1.77 o 
  -4   2   4     1451.60     1587.68     12.44 o 
  -3   2   4     3301.83     3548.68     15.80 o 
  -2   2   4     1218.96     1168.83      6.77 o 
  -1   2   4        7.35       10.86      1.51 o 
   0   2   4      650.90      628.02      4.81 o 
   1   2   4      631.49      648.85      4.63 o 
   2   2   4       25.62       25.95      1.80 o 
   3   2   4     1591.23     1755.79     10.63 o 
   4   2   4      617.69      560.16      8.23 o 
   5   2   4      471.77      461.64      6.38 o 
   6   2   4      412.29      390.34      4.70 o 
   7   2   4      973.44     1006.49     10.71 o 
   8   2   4        5.30        5.15      3.53 o 
   9   2   4      318.35      317.57     10.28 o 
  10   2   4       20.03       15.14      6.09 o 
 -14   3   4        7.50        2.18      7.17 o 
 -13   3   4       75.71       86.29      7.44 o 
 -12   3   4        2.42       -0.02      3.77 o 
 -11   3   4      337.89      303.99      6.28 o 
 -10   3   4      183.33      180.22      4.45 o 
  -9   3   4      346.60      364.54      5.25 o 
  -8   3   4      129.71      123.44      2.35 o 
  -7   3   4      475.68      471.38      4.33 o 
  -6   3   4      605.88      568.20      5.61 o 
  -5   3   4      265.52      248.85      3.07 o 
  -4   3   4     1074.61     1204.63     14.94 o 
  -3   3   4       19.14       18.26      1.42 o 
  -2   3   4     1436.37     1420.66      8.57 o 
  -1   3   4        8.50        6.12      1.81 o 
   1   3   4      677.51      622.21      5.26 o 
   2   3   4     1039.48     1085.42      5.77 o 
   3   3   4     1042.36     1043.13      8.05 o 
   4   3   4      190.46      179.73      2.90 o 
   5   3   4        7.33        6.67      2.73 o 
   6   3   4       65.71       57.25      3.38 o 
   7   3   4        1.13        2.56      2.88 o 
   8   3   4       14.44       14.85      3.73 o 
   9   3   4       80.77       83.15      5.02 o 
  10   3   4        7.36        5.97      6.27 o 
 -14   4   4        0.42       -4.05      7.62 o 
 -13   4   4       24.01       27.64      5.46 o 
 -12   4   4        8.48        2.82      3.28 o 
 -11   4   4      826.52      802.43     21.40 o 
 -10   4   4        2.48        2.37      2.79 o 
  -9   4   4     1106.31     1049.09      8.07 o 
  -8   4   4       73.71       70.38      2.94 o 
  -7   4   4      275.62      263.20      2.71 o 
  -6   4   4     3517.47     3546.06      9.89 o 
  -5   4   4       89.06       68.35      1.89 o 
  -4   4   4        1.06        0.02      1.35 o 
  -3   4   4     3734.03     3951.91     43.07 o 
  -2   4   4      109.93       82.39      2.14 o 
  -1   4   4       28.66       40.12      2.63 o 
   0   4   4     1642.15     1653.06     17.56 o 
   1   4   4     1626.36     1590.00     27.39 o 
   2   4   4        3.23        7.98      1.75 o 
   3   4   4      385.86      401.10      6.74 o 
   4   4   4      174.23      172.28      2.61 o 
   5   4   4        0.25        0.37      2.88 o 
   6   4   4      156.20      140.84      4.53 o 
   7   4   4      102.16      106.75      4.22 o 
   8   4   4       42.12       44.31      4.90 o 
   9   4   4      156.01      165.13      6.57 o 
  10   4   4       27.30       26.70      4.75 o 
 -14   5   4       49.29       52.78      6.58 o 
 -13   5   4       49.82       53.13      6.05 o 
 -12   5   4       45.01       46.03      4.64 o 
 -11   5   4      166.84      153.22      5.84 o 
 -10   5   4      136.40      137.98      5.53 o 
  -9   5   4       49.62       45.10      2.95 o 
  -8   5   4       52.47       40.74      2.86 o 
  -7   5   4      542.83      529.28      6.50 o 
  -6   5   4      189.86      215.54      2.45 o 
  -5   5   4      513.94      466.50      5.78 o 
  -4   5   4        5.72        2.41      1.72 o 
  -3   5   4       28.45       33.47      2.87 o 
  -2   5   4      919.78     1009.75      8.91 o 
   0   5   4        5.15       11.94      4.47 o 
   1   5   4      264.73      282.57      4.46 o 
   2   5   4     2323.49     2231.81     12.09 o 
   3   5   4      207.39      192.76      3.05 o 
   4   5   4     1072.67     1095.70      8.17 o 
   5   5   4        6.81        3.67      3.19 o 
   6   5   4        0.32        2.93      3.10 o 
   7   5   4       37.99       38.44      3.59 o 
   8   5   4        6.49        1.67      4.14 o 
   9   5   4      201.45      208.80      8.38 o 
  10   5   4        2.21        2.71      4.92 o 
 -13   6   4       14.71       16.39      5.88 o 
 -12   6   4       22.75       26.33      4.70 o 
 -11   6   4       12.60        9.40      5.09 o 
 -10   6   4        0.08        0.36      3.50 o 
  -9   6   4     1347.06     1296.24     14.18 o 
  -8   6   4      104.74      105.68      4.53 o 
  -7   6   4       71.33       64.01      1.77 o 
  -6   6   4        1.75        2.23      1.00 o 
  -5   6   4      787.47      809.18      6.78 o 
  -4   6   4      432.43      430.20      4.69 o 
  -3   6   4     1987.11     1912.66     30.53 o 
  -2   6   4      677.56      642.04      6.96 o 
  -1   6   4        0.80        1.28      2.49 o 
   0   6   4      425.51      419.46      7.33 o 
   1   6   4      501.38      524.68     12.44 o 
   2   6   4        2.93        1.22      1.98 o 
   3   6   4       46.47       41.13      2.68 o 
   4   6   4      689.73      666.06      5.98 o 
   5   6   4       87.99       97.30      4.06 o 
   6   6   4      436.13      429.16      6.70 o 
   7   6   4       40.02       45.61      4.99 o 
   8   6   4        4.69        2.38      4.39 o 
   9   6   4       30.45       25.66      5.08 o 
  10   6   4       16.38       11.16      4.97 o 
 -13   7   4       50.18       42.56      5.29 o 
 -12   7   4      115.78      140.79      6.42 o 
 -11   7   4       50.32       49.15      5.97 o 
 -10   7   4        4.00        2.24      4.32 o 
  -9   7   4      118.82      128.09      5.07 o 
  -8   7   4      325.47      337.87      7.53 o 
  -7   7   4      405.45      350.76      5.15 o 
  -6   7   4      374.44      351.66      4.48 o 
  -5   7   4      269.28      274.01      4.49 o 
  -4   7   4      650.31      597.56      5.82 o 
  -3   7   4      392.53      349.45      6.49 o 
  -2   7   4        1.60        3.55      2.02 o 
  -1   7   4        0.03        1.94      2.61 o 
   0   7   4     1246.86     1270.80     19.18 o 
   1   7   4        5.05        6.74      1.99 o 
   2   7   4      649.41      631.37      6.71 o 
   3   7   4       92.47       98.61      4.49 o 
   4   7   4      177.38      170.79      5.41 o 
   5   7   4      230.64      230.26      6.34 o 
   6   7   4        0.02        1.07      4.20 o 
   7   7   4        4.70        0.75      4.09 o 
   8   7   4       19.58       19.80      4.94 o 
   9   7   4      145.37      126.88      6.55 o 
 -13   8   4        7.86       11.82      5.06 o 
 -12   8   4      149.17      162.57      6.82 o 
 -11   8   4       55.52       59.63      5.91 o 
 -10   8   4        0.26       -2.87      4.21 o 
  -9   8   4      141.82      147.11      6.97 o 
  -8   8   4      206.56      192.70      7.46 o 
  -7   8   4        0.14       -2.42      2.75 o 
  -6   8   4        0.65        0.01      3.24 o 
  -5   8   4     1160.34     1160.15      8.75 o 
  -4   8   4      225.76      203.96      9.30 o 
  -3   8   4       10.87       10.81      2.07 o 
  -2   8   4      121.46      115.12      2.98 o 
  -1   8   4      142.53      146.88      4.43 o 
   0   8   4       74.29       90.25      5.35 o 
   1   8   4      939.42      893.32     10.09 o 
   2   8   4      185.70      176.32      4.17 o 
   3   8   4      276.39      275.61      6.16 o 
   4   8   4      361.25      392.71      9.35 o 
   5   8   4        2.88        3.94      3.95 o 
   6   8   4       13.36        8.24      4.39 o 
   7   8   4      105.98      108.45      6.05 o 
   8   8   4        4.01       -0.93      4.94 o 
   9   8   4       66.00       61.93      5.58 o 
 -12   9   4        1.22        2.96      4.99 o 
 -11   9   4        9.90        6.45      5.89 o 
 -10   9   4       20.22        5.72      8.09 o 
  -9   9   4       40.20       47.29      5.98 o 
  -8   9   4      164.56      152.43     18.41 o 
  -7   9   4      375.16      339.99      7.22 o 
  -6   9   4      254.11      247.33      6.90 o 
  -5   9   4      683.80      638.09     10.72 o 
  -4   9   4      822.41      826.75     11.23 o 
  -3   9   4       22.06       24.40      2.50 o 
  -2   9   4      768.08      757.55     15.17 o 
  -1   9   4       37.56       35.98      4.21 o 
   0   9   4      405.73      386.34      5.77 o 
   1   9   4      744.35      683.41      7.61 o 
   2   9   4       86.91       77.83      4.25 o 
   3   9   4        6.99        4.18      3.55 o 
   4   9   4        6.67        8.58      3.75 o 
   5   9   4       93.48       85.61      5.14 o 
   6   9   4      109.55      103.41      5.81 o 
   7   9   4       25.74       22.57      4.77 o 
   8   9   4       15.70       15.69      5.06 o 
 -12  10   4       46.20       54.86      6.22 o 
 -11  10   4        1.86        0.81      6.26 o 
 -10  10   4        2.26        5.12      6.62 o 
  -9  10   4        1.42        0.03      5.49 o 
  -8  10   4      115.48      132.72      7.42 o 
  -7  10   4       60.70       64.43      9.30 o 
  -6  10   4      258.78      258.02     11.43 o 
  -5  10   4      175.89      206.58      9.18 o 
  -4  10   4      351.75      357.42      9.22 o 
  -3  10   4      413.15      415.04      6.92 o 
  -2  10   4        0.02        0.84      3.38 o 
  -1  10   4       35.40       35.98      3.90 o 
   0  10   4      127.80      140.80      3.81 o 
   1  10   4      520.57      473.64      6.54 o 
   2  10   4        1.34        4.29      3.42 o 
   3  10   4      522.06      519.11      7.76 o 
   4  10   4        9.45        6.28      3.58 o 
   5  10   4      283.10      295.57      9.20 o 
   6  10   4       67.19       60.06      5.02 o 
   7  10   4       10.61        8.73      4.49 o 
   8  10   4       16.48       20.03      5.14 o 
 -11  11   4       12.99       12.24      7.31 o 
 -10  11   4        0.32       -5.51      7.08 o 
  -9  11   4        9.50        6.20      5.47 o 
  -8  11   4        9.75       14.32     10.23 o 
  -7  11   4       89.86       94.51     11.03 o 
  -6  11   4       67.40       53.61      5.48 o 
  -5  11   4      213.02      200.83      7.75 o 
  -4  11   4       25.61       29.11      4.05 o 
  -3  11   4      244.81      255.92      6.65 o 
  -2  11   4       51.04       47.38      4.23 o 
  -1  11   4      250.34      247.02      5.90 o 
   0  11   4      217.54      207.00      6.95 o 
   1  11   4      322.16      286.79     10.05 o 
   2  11   4       30.84       29.72      6.63 o 
   3  11   4       60.81       71.95      7.84 o 
   4  11   4       61.68       68.65      8.01 o 
   5  11   4       54.94       64.62      7.93 o 
   6  11   4       10.03        2.54      7.73 o 
   7  11   4       17.56       14.50      7.69 o 
 -10  12   4        0.03       -5.51      7.86 o 
  -9  12   4       10.44        8.93      7.46 o 
  -8  12   4      129.15      131.31     11.77 o 
  -7  12   4       17.70        6.05      9.37 o 
  -6  12   4        0.13       -1.70      9.37 o 
  -5  12   4      212.76      227.93      9.94 o 
  -4  12   4       16.93       15.19      3.96 o 
  -3  12   4      236.66      237.49      9.29 o 
  -2  12   4      202.89      205.01      5.73 o 
  -1  12   4       35.61       33.18      4.25 o 
   0  12   4       36.16       33.96      4.27 o 
   1  12   4        6.80        6.62      4.22 o 
   2  12   4       68.93       73.41      5.33 o 
   3  12   4      552.33      548.40     13.81 o 
   4  12   4       16.83        9.02      7.09 o 
   5  12   4        7.86       13.31      7.71 o 
   6  12   4        6.57        1.35      6.78 o 
  -9  13   4       19.16       14.25      6.95 o 
  -8  13   4       15.49       14.24      9.78 o 
  -7  13   4       65.04       74.40     11.39 o 
  -6  13   4       50.32       63.71     11.18 o 
  -5  13   4        0.01        1.55      5.37 o 
  -4  13   4       84.25       84.19      5.03 o 
  -3  13   4        7.09        2.40      3.96 o 
  -2  13   4       75.67       81.07      5.16 o 
  -1  13   4      263.75      265.32      6.45 o 
   0  13   4        6.12        4.97      4.20 o 
   1  13   4       17.97       19.50      5.86 o 
   2  13   4       52.27       51.84      7.41 o 
   3  13   4       16.68       12.35      6.56 o 
   4  13   4        9.49        8.17      6.77 o 
   5  13   4        0.04       -5.83      7.67 o 
  -8  14   4        0.69        3.14      7.66 o 
  -7  14   4        1.14        1.79      9.19 o 
  -6  14   4       15.16       10.76      8.54 o 
  -5  14   4       55.60       55.86      9.74 o 
  -4  14   4        2.58        7.64      6.16 o 
  -3  14   4       59.99       69.71      5.16 o 
  -2  14   4        7.93       -0.23      4.07 o 
  -1  14   4       10.23        7.50      4.27 o 
   0  14   4        5.31        4.74      5.55 o 
   1  14   4        0.06        2.66      5.18 o 
   2  14   4       17.53       12.65      7.45 o 
   3  14   4       39.98       39.46      7.73 o 
   4  14   4        1.53        3.22      6.57 o 
  -6  15   4        0.11       -0.47      9.92 o 
  -5  15   4        0.49        6.19      7.22 o 
  -4  15   4       13.06       17.24      6.32 o 
  -3  15   4       14.66       21.56      5.89 o 
  -2  15   4        3.23        0.90      5.02 o 
  -1  15   4       69.68       85.61      8.52 o 
   0  15   4        1.31       -3.02      6.01 o 
   1  15   4       35.25       42.65      7.13 o 
   2  15   4        0.30        2.04      6.10 o 
   3  15   4        0.36       -5.22      7.50 o 
  -4  16   4        0.49        8.41      7.87 o 
  -3  16   4        0.03       -4.38      8.21 o 
  -2  16   4        0.03       -7.22      7.22 o 
  -1  16   4        1.71       -2.43      5.68 o 
   0  16   4        0.12       -2.05      5.90 o 
 -14   1   5       11.61       17.88      9.56 o 
 -13   1   5        7.56        8.52      5.64 o 
 -12   1   5      714.84      724.32      9.46 o 
 -11   1   5       14.20        9.80      3.52 o 
 -10   1   5      902.61      917.37      9.13 o 
  -9   1   5       19.95       17.82      2.54 o 
  -8   1   5       54.60       58.17      2.74 o 
  -7   1   5      557.78      608.47     12.66 o 
  -6   1   5      326.10      299.44      4.04 o 
  -5   1   5     1945.00     1949.44      9.14 o 
  -4   1   5     3060.48     3157.51     13.91 o 
  -3   1   5     1214.51     1276.15      8.41 o 
  -2   1   5      553.03      607.37      6.04 o 
  -1   1   5     1514.68     1475.65     17.40 o 
   0   1   5       15.28        9.14      1.94 o 
   2   1   5       11.22        8.71      2.22 o 
   3   1   5     1178.97     1081.60      8.00 o 
   4   1   5      182.07      173.70      4.20 o 
   5   1   5     1241.27     1234.81      6.90 o 
   6   1   5       42.85       44.41      3.87 o 
   7   1   5       18.90       21.23      3.82 o 
   8   1   5       27.21       21.69      3.61 o 
   9   1   5      259.15      250.47      6.96 o 
  10   1   5       47.90       54.52      6.70 o 
 -14   2   5       17.39       19.45      9.98 o 
 -13   2   5      115.47      105.34      6.45 o 
 -12   2   5       38.19       32.99      3.81 o 
 -11   2   5       33.96       27.46      3.71 o 
 -10   2   5        4.02        7.83      3.19 o 
  -9   2   5      110.21      107.57      2.98 o 
  -8   2   5      353.96      364.15      5.47 o 
  -7   2   5       11.23       10.28      1.89 o 
  -6   2   5       59.21       55.64      2.45 o 
  -5   2   5        4.16        2.12      1.97 o 
  -4   2   5       66.10       61.17      2.51 o 
  -3   2   5      245.38      223.26      2.73 o 
  -2   2   5     1447.66     1520.63     10.50 o 
  -1   2   5     3168.08     3261.35     32.83 o 
   0   2   5        3.88        3.63      2.10 o 
   1   2   5       17.83       20.26      2.00 o 
   2   2   5      176.61      198.44      3.01 o 
   3   2   5      773.13      767.18      6.51 o 
   4   2   5       59.95       57.29      2.42 o 
   5   2   5       12.15       10.98      1.88 o 
   6   2   5       79.49       81.15      3.34 o 
   7   2   5        3.63        6.27      3.44 o 
   8   2   5        3.08        1.86      4.74 o 
   9   2   5       24.68       27.93      4.76 o 
  10   2   5      140.86      141.84      7.56 o 
 -14   3   5       54.78       66.86     11.64 o 
 -13   3   5        9.07        7.74      3.92 o 
 -12   3   5      421.28      443.91      9.93 o 
 -11   3   5       21.77       24.76      3.38 o 
 -10   3   5      684.84      691.95      7.33 o 
  -9   3   5       81.78       80.90      3.55 o 
  -8   3   5       83.11       86.82      2.65 o 
  -7   3   5      537.00      542.17      4.36 o 
  -6   3   5     1589.83     1584.86     13.88 o 
  -5   3   5      136.32      139.74      3.40 o 
  -4   3   5     1223.51     1239.28     10.79 o 
  -3   3   5     7792.25     8021.72     74.68 o 
  -2   3   5     1022.89     1096.94      7.01 o 
  -1   3   5     2732.46     3008.56     24.42 o 
   0   3   5      336.55      352.86      6.27 o 
   1   3   5      161.97      168.31      2.74 o 
   2   3   5        6.56       11.50      1.94 o 
   3   3   5     1741.17     1675.39     11.15 o 
   4   3   5       51.19       42.62      2.48 o 
   5   3   5     1110.86     1112.96     11.68 o 
   6   3   5       90.87       99.22      3.60 o 
   7   3   5        4.35        2.91      3.57 o 
   8   3   5        0.05        0.05      4.74 o 
   9   3   5      203.93      210.95      6.98 o 
 -14   4   5       22.42       24.81      8.03 o 
 -13   4   5      145.74      139.05      5.92 o 
 -12   4   5        0.34        2.27      4.84 o 
 -11   4   5       32.64       37.24      3.56 o 
 -10   4   5       88.57       82.67      3.65 o 
  -9   4   5      272.57      278.41      5.03 o 
  -8   4   5      695.26      652.31      4.57 o 
  -7   4   5      210.03      199.81      2.98 o 
  -6   4   5      778.21      784.86      9.89 o 
  -5   4   5       72.97       79.71      2.11 o 
  -4   4   5      102.38       84.45      2.77 o 
  -3   4   5      220.61      192.88      4.46 o 
  -2   4   5     2715.84     3008.00     20.33 o 
  -1   4   5     3997.88     4070.11     25.74 o 
   0   4   5      993.72     1004.13     11.67 o 
   1   4   5      137.50      128.38      4.27 o 
   2   4   5        9.71       11.13      2.23 o 
   3   4   5       33.09       35.92      2.25 o 
   4   4   5        3.88       10.72      2.19 o 
   5   4   5       21.54       25.26      3.62 o 
   6   4   5       75.76       65.18      4.03 o 
   7   4   5      125.97      124.04      4.85 o 
   8   4   5       58.70       52.50      6.55 o 
   9   4   5       31.31       35.06      6.69 o 
 -14   5   5       17.18       16.06      5.61 o 
 -13   5   5       18.67       15.59      4.24 o 
 -12   5   5       37.20       30.03      5.31 o 
 -11   5   5      103.61      101.91      4.98 o 
 -10   5   5        2.82        2.58      2.65 o 
  -9   5   5       54.59       52.46      3.15 o 
  -8   5   5       22.89       22.27      1.48 o 
  -7   5   5        6.19        7.68      1.42 o 
  -6   5   5      442.97      437.50      5.69 o 
  -5   5   5       10.09        7.16      1.95 o 
  -4   5   5        5.42       10.52      2.07 o 
  -3   5   5     1805.03     2002.89     27.33 o 
  -2   5   5      417.32      412.55      5.56 o 
  -1   5   5      705.64      594.67      5.86 o 
   0   5   5      452.26      436.24     11.10 o 
   1   5   5      529.30      515.09      8.52 o 
   2   5   5      749.32      746.07      6.46 o 
   3   5   5      881.18      899.45      6.17 o 
   4   5   5      186.34      182.19      3.78 o 
   5   5   5      344.05      328.70      6.19 o 
   6   5   5      113.19      133.21      4.83 o 
   7   5   5      129.72      123.49      6.42 o 
   8   5   5       54.30       58.15      6.03 o 
   9   5   5       47.20       44.87      5.56 o 
 -13   6   5        0.23        0.57      5.57 o 
 -12   6   5       37.91       26.94      5.49 o 
 -11   6   5        2.42       -0.84      3.82 o 
 -10   6   5        0.27        2.15      3.50 o 
  -9   6   5       87.72       83.35      4.65 o 
  -8   6   5     1228.18     1179.81      8.99 o 
  -7   6   5        0.04       -0.01      1.40 o 
  -6   6   5     1202.15     1149.09     12.61 o 
  -5   6   5      136.43      141.54      3.63 o 
  -4   6   5      427.91      441.66     20.00 o 
  -3   6   5       10.14       28.10      4.47 o 
  -2   6   5       49.84       43.89      3.51 o 
  -1   6   5      269.21      256.38      5.09 o 
   0   6   5        2.71        1.13      3.10 o 
   1   6   5      916.65      936.34      8.91 o 
   2   6   5      891.56      847.47      7.01 o 
   3   6   5        6.69        5.83      2.48 o 
   4   6   5        1.82        1.03      3.16 o 
   5   6   5       12.02        8.61      3.45 o 
   6   6   5      171.44      161.44      5.14 o 
   7   6   5      167.75      175.39      6.58 o 
   8   6   5      125.34      131.60      6.44 o 
   9   6   5       20.57       20.40      5.60 o 
 -13   7   5       47.68       42.60      6.50 o 
 -12   7   5        8.50        3.52      7.18 o 
 -11   7   5       41.52       39.05      5.39 o 
 -10   7   5        0.21       -0.27      3.86 o 
  -9   7   5      243.93      249.98      6.26 o 
  -8   7   5      116.89      124.26      3.60 o 
  -7   7   5     1775.60     1830.67     10.56 o 
  -6   7   5       50.24       43.97      1.94 o 
  -5   7   5      139.34      123.80      5.00 o 
  -4   7   5      956.31     1039.59     10.93 o 
  -3   7   5       51.85       56.83      5.03 o 
  -2   7   5       15.52       25.22      3.05 o 
  -1   7   5       52.01       41.90      2.41 o 
   0   7   5      767.33      768.55     18.76 o 
   1   7   5        7.25        4.42      3.77 o 
   2   7   5      156.53      148.48      4.21 o 
   3   7   5      309.32      294.19      6.48 o 
   4   7   5      169.30      161.55      4.90 o 
   5   7   5       25.04       23.60      3.64 o 
   6   7   5       12.53       19.56      4.62 o 
   7   7   5       88.77       96.16      5.90 o 
   8   7   5        0.31        0.14      4.61 o 
 -13   8   5       23.06       20.97      6.72 o 
 -12   8   5       78.61       86.78      7.10 o 
 -11   8   5      120.46      116.77      9.25 o 
 -10   8   5      107.77      112.20      6.08 o 
  -9   8   5       14.07        5.95      4.02 o 
  -8   8   5      165.65      141.02      6.01 o 
  -7   8   5        0.09       -1.48      3.24 o 
  -6   8   5      628.52      642.06     10.13 o 
  -5   8   5      170.36      165.37      9.71 o 
  -4   8   5        3.19        3.96      2.38 o 
  -3   8   5       65.72       57.39      3.30 o 
  -2   8   5       31.63       26.43      3.34 o 
  -1   8   5      108.13      101.93      5.09 o 
   0   8   5      169.25      197.83      5.42 o 
   1   8   5     1582.68     1550.84     12.27 o 
   2   8   5       93.82      104.37      4.80 o 
   3   8   5      264.55      262.97      6.49 o 
   4   8   5        0.27       -3.99      3.99 o 
   5   8   5      249.46      254.58      6.86 o 
   6   8   5        2.24        3.91      4.51 o 
   7   8   5       60.62       55.10      5.49 o 
   8   8   5       47.92       53.52      5.67 o 
 -12   9   5        5.00        6.28      6.08 o 
 -11   9   5        5.16       -0.05      7.65 o 
 -10   9   5       22.28       14.03      4.92 o 
  -9   9   5       25.35       27.12      9.87 o 
  -8   9   5       21.05       24.10      5.04 o 
  -7   9   5      128.47      134.32      4.73 o 
  -6   9   5      121.82      124.96      5.49 o 
  -5   9   5       29.63       28.10      4.23 o 
  -4   9   5       67.73       67.47      4.94 o 
  -3   9   5       53.33       53.54      3.71 o 
  -2   9   5      247.18      253.37      5.53 o 
  -1   9   5      448.33      419.29      7.01 o 
   0   9   5       74.12       88.03      8.81 o 
   1   9   5       11.55       12.21      3.55 o 
   2   9   5       36.91       39.28      4.26 o 
   3   9   5      402.14      409.08      7.59 o 
   4   9   5       52.93       45.13      4.49 o 
   5   9   5       22.70       21.91      4.54 o 
   6   9   5        1.68        1.85      4.42 o 
   7   9   5       65.11       71.14      5.94 o 
 -12  10   5        9.30        3.78      6.37 o 
 -11  10   5       32.90       40.15      8.30 o 
 -10  10   5       36.08       23.68      5.36 o 
  -9  10   5       17.33       14.43      6.58 o 
  -8  10   5       22.29       22.83      5.86 o 
  -7  10   5       14.29       22.76      9.17 o 
  -6  10   5      246.15      238.83     16.85 o 
  -5  10   5        2.59        2.16      5.05 o 
  -4  10   5       95.58       88.21      6.63 o 
  -3  10   5      125.45      124.73      5.67 o 
  -2  10   5      214.01      205.96      5.49 o 
  -1  10   5      126.00      123.63      5.85 o 
   0  10   5       52.92       58.83      3.59 o 
   1  10   5      409.04      394.37      6.69 o 
   2  10   5       77.14       85.25      4.75 o 
   3  10   5       10.54        7.29      3.72 o 
   4  10   5       12.43       11.69      4.02 o 
   5  10   5      165.40      166.14      6.47 o 
   6  10   5        3.15        1.08      4.78 o 
   7  10   5       55.81       62.30      6.00 o 
 -11  11   5        4.72        3.26      6.17 o 
 -10  11   5        1.91        2.88     10.79 o 
  -9  11   5        8.25       10.30      6.22 o 
  -8  11   5        9.41       12.47      5.55 o 
  -7  11   5        1.59       -1.20      9.49 o 
  -6  11   5      132.69      145.11      7.27 o 
  -5  11   5      105.71       97.26      6.74 o 
  -4  11   5       28.22       24.06      4.47 o 
  -3  11   5        0.76        3.31      3.86 o 
  -2  11   5      384.05      391.02      6.97 o 
  -1  11   5       40.15       32.02      4.20 o 
   0  11   5       92.80      104.32      6.70 o 
   1  11   5        1.49        0.17      6.18 o 
   2  11   5       16.98       22.42      6.22 o 
   3  11   5       88.40       66.04      9.52 o 
   4  11   5        0.08       -0.81      6.71 o 
   5  11   5        0.23       -1.49      6.94 o 
   6  11   5       35.30       37.54      7.77 o 
 -10  12   5       29.26       42.96     12.60 o 
  -9  12   5       24.91       22.17      6.85 o 
  -8  12   5       10.71        7.01      6.21 o 
  -7  12   5       14.30       13.90     10.48 o 
  -6  12   5       82.73       71.70     10.20 o 
  -5  12   5       44.22       47.33      6.20 o 
  -4  12   5        1.71        3.30      3.81 o 
  -3  12   5        5.18        2.23      4.05 o 
  -2  12   5       58.02       55.72      4.58 o 
  -1  12   5       45.55       49.46      5.00 o 
   0  12   5      131.24      121.57      5.65 o 
   1  12   5       12.08        7.15      5.78 o 
   2  12   5        2.55        1.46      6.10 o 
   3  12   5       24.78       30.00      7.51 o 
   4  12   5       23.74       19.86      6.78 o 
   5  12   5       68.85       80.19      8.98 o 
  -9  13   5       93.48      112.04      8.36 o 
  -8  13   5        1.51        3.02      9.01 o 
  -7  13   5       90.71       89.70     12.50 o 
  -6  13   5       19.23       13.97      9.88 o 
  -5  13   5       87.52       79.78      6.74 o 
  -4  13   5       26.67       20.80      4.26 o 
  -3  13   5       12.55       10.98      4.19 o 
  -2  13   5       86.41       75.32      5.01 o 
  -1  13   5        0.09        0.05      4.19 o 
   0  13   5      122.16      122.52      5.88 o 
   1  13   5        4.20        3.09      5.48 o 
   2  13   5       27.22       34.77      7.53 o 
   3  13   5       14.02       10.82      7.56 o 
   4  13   5        1.87        0.06      6.86 o 
  -8  14   5       13.00       11.46      9.49 o 
  -7  14   5        0.39        0.67      8.90 o 
  -6  14   5       18.89       22.68      9.16 o 
  -5  14   5       43.78       56.48     19.79 o 
  -4  14   5        2.92        9.00      5.35 o 
  -3  14   5        1.13        2.17      4.60 o 
  -2  14   5       39.82       41.80      4.82 o 
  -1  14   5        9.23        5.99      4.39 o 
   0  14   5       22.34       17.00      5.61 o 
   1  14   5        5.53        7.83      6.12 o 
   2  14   5        2.32        9.18      7.44 o 
   3  14   5       10.14       16.02      7.66 o 
  -6  15   5        0.73        7.80     12.18 o 
  -5  15   5       18.34       23.16      8.47 o 
  -4  15   5        9.33        5.71      5.48 o 
  -3  15   5        2.08        4.76      5.66 o 
  -2  15   5       22.34       17.51      5.44 o 
  -1  15   5        1.71       -2.40      5.46 o 
   0  15   5        0.12       -2.50      6.27 o 
   1  15   5        0.32        5.56      6.98 o 
 -14   0   6        8.98       12.52      8.41 o 
 -13   0   6      535.56      540.63     11.74 o 
 -12   0   6        5.84       14.13      5.39 o 
 -11   0   6      869.77      778.08     36.61 o 
 -10   0   6      505.81      503.32     10.35 o 
  -9   0   6      184.42      172.75      7.15 o 
  -8   0   6      171.65      169.33      8.25 o 
  -7   0   6      512.89      449.43     10.66 o 
  -6   0   6     3096.12     3165.80     75.09 o 
  -5   0   6      947.82      959.88     11.66 o 
  -4   0   6     5311.79     5552.56     57.80 o 
  -3   0   6     1306.64     1536.50     14.25 o 
  -2   0   6        0.10        0.33      3.63 o 
  -1   0   6      676.12      633.81      9.59 o 
   0   0   6     5288.33     5381.32     26.12 o 
   1   0   6       61.61       61.52      9.15 o 
   2   0   6     1815.53     1787.93     15.40 o 
   3   0   6      137.63      157.53      7.59 o 
   4   0   6      614.07      576.02      9.55 o 
   5   0   6      106.03      110.84      4.41 o 
   6   0   6       12.68       19.09      5.05 o 
   7   0   6       21.82       20.10      5.34 o 
   8   0   6       67.71       88.15      6.68 o 
   9   0   6       95.77       95.24      9.75 o 
 -14   1   6        2.77       -3.14      8.48 o 
 -13   1   6        1.77        2.96      4.38 o 
 -12   1   6        8.87        7.65      3.72 o 
 -11   1   6       48.09       41.59      4.07 o 
 -10   1   6       20.28       15.38      3.68 o 
  -9   1   6      353.09      336.93      6.22 o 
  -8   1   6        2.48        4.10      3.22 o 
  -7   1   6       49.86       56.14      3.12 o 
  -6   1   6      749.45      732.04      9.99 o 
  -5   1   6       41.03       57.70      2.88 o 
  -4   1   6      242.83      237.89      3.92 o 
  -3   1   6      111.60       96.47      3.96 o 
  -2   1   6        7.37        3.48      2.77 o 
  -1   1   6      106.58       96.92      3.63 o 
   0   1   6        3.80        7.66      2.23 o 
   1   1   6       42.13       44.01      3.11 o 
   2   1   6       22.86       17.69      3.01 o 
   3   1   6      138.28      131.51      3.52 o 
   4   1   6       84.50       78.47      3.14 o 
   5   1   6      100.29       85.80      3.37 o 
   6   1   6       20.75       18.12      3.73 o 
   7   1   6       37.04       30.79      3.77 o 
   8   1   6       93.42       94.87      5.72 o 
   9   1   6       19.40       16.87      6.02 o 
 -14   2   6        8.49        8.26      9.54 o 
 -13   2   6      222.22      222.42      7.16 o 
 -12   2   6        2.41        4.80      3.69 o 
 -11   2   6      403.70      370.21      9.46 o 
 -10   2   6       20.42       15.48      3.53 o 
  -9   2   6       13.52       13.04      3.62 o 
  -8   2   6      111.30      107.38      3.46 o 
  -7   2   6      181.17      158.69      4.91 o 
  -6   2   6     1423.08     1328.85     14.55 o 
  -5   2   6      288.35      300.52      5.80 o 
  -4   2   6     1649.25     1726.26     10.70 o 
  -3   2   6      925.13      991.95      5.75 o 
  -2   2   6     1036.02     1210.22      9.29 o 
  -1   2   6       65.17       65.23      3.88 o 
   0   2   6     1228.76     1172.81      8.94 o 
   1   2   6       54.00       61.56      2.98 o 
   2   2   6     2825.41     2801.59     30.96 o 
   3   2   6      186.64      163.44      3.42 o 
   4   2   6      477.07      454.30      4.89 o 
   5   2   6       35.80       31.85      2.97 o 
   6   2   6       26.34       19.03      3.71 o 
   7   2   6       24.06       25.18      4.28 o 
   8   2   6       82.09       87.67      5.45 o 
   9   2   6      127.47      133.05      7.61 o 
 -14   3   6       10.38        4.66      8.96 o 
 -13   3   6        4.59        7.68      5.61 o 
 -12   3   6       11.72        9.06      3.58 o 
 -11   3   6       57.71       60.63      4.08 o 
 -10   3   6      118.24      115.72      4.55 o 
  -9   3   6      744.43      724.25      8.27 o 
  -8   3   6        0.02        0.63      2.10 o 
  -7   3   6     1045.24     1040.96     13.30 o 
  -6   3   6        8.32        8.62      3.37 o 
  -5   3   6        2.23        1.30      2.38 o 
  -4   3   6      885.67      851.30      6.39 o 
  -3   3   6      877.21      886.97     10.24 o 
  -2   3   6        9.43       27.30      4.34 o 
  -1   3   6       39.86       39.41      2.48 o 
   0   3   6      274.45      252.22      6.07 o 
   1   3   6     1008.95      972.63      8.71 o 
   2   3   6       10.14       11.30      2.54 o 
   3   3   6      437.15      435.91      6.84 o 
   4   3   6        1.45        0.94      2.22 o 
   5   3   6      134.51      124.67      5.04 o 
   6   3   6       21.59       22.25      3.78 o 
   7   3   6      115.47      107.16      5.08 o 
   8   3   6       86.04       87.34      6.32 o 
   9   3   6        2.75        2.43      5.63 o 
 -14   4   6       14.82       12.31      6.47 o 
 -13   4   6       87.00       79.03      7.33 o 
 -12   4   6      149.97      163.48      5.78 o 
 -11   4   6      316.68      296.55      8.19 o 
 -10   4   6       56.85       54.46      3.49 o 
  -9   4   6       16.35       11.52      2.41 o 
  -8   4   6       16.40       14.92      2.11 o 
  -7   4   6      119.01      113.46      3.70 o 
  -6   4   6      262.24      262.67      5.19 o 
  -5   4   6     1440.39     1532.74     16.37 o 
  -4   4   6        8.34        8.44      3.05 o 
  -3   4   6      935.02     1017.03      8.00 o 
  -2   4   6      420.50      423.71      9.64 o 
  -1   4   6      596.17      607.73      5.82 o 
   0   4   6      255.47      258.92      5.35 o 
   1   4   6       17.67       23.68      4.92 o 
   2   4   6      802.40      780.10     16.98 o 
   3   4   6        2.31        1.98      2.78 o 
   4   4   6      161.40      153.65      3.73 o 
   5   4   6      168.07      169.76      4.92 o 
   6   4   6       25.12       18.77      4.62 o 
   7   4   6       35.54       31.41      5.63 o 
   8   4   6      182.52      194.03      8.56 o 
 -14   5   6       77.70       72.07      7.00 o 
 -13   5   6       32.47       37.22      5.83 o 
 -12   5   6      158.12      159.72      7.33 o 
 -11   5   6      271.48      272.54      7.40 o 
 -10   5   6        0.02        2.51      3.65 o 
  -9   5   6      105.34      104.48      3.02 o 
  -8   5   6      528.41      514.36      8.88 o 
  -7   5   6      559.18      554.62      7.82 o 
  -6   5   6      117.09      114.13      4.06 o 
  -5   5   6        1.56       -1.23      3.54 o 
  -4   5   6      509.74      526.44      8.85 o 
  -3   5   6      116.90      132.84      4.46 o 
  -2   5   6      903.00      898.77     14.27 o 
  -1   5   6        4.95       13.97      3.35 o 
   0   5   6      946.26      955.66     13.52 o 
   1   5   6       47.98       43.89      4.15 o 
   2   5   6      309.82      307.84      5.42 o 
   3   5   6      169.05      156.89      4.28 o 
   4   5   6      102.75       94.16      5.04 o 
   5   5   6        2.47       -1.19      4.09 o 
   6   5   6        7.63        5.50      4.42 o 
   7   5   6       47.80       40.37      6.01 o 
   8   5   6        2.46        0.79      5.60 o 
 -13   6   6       96.26       96.14      6.71 o 
 -12   6   6       42.95       44.77      6.14 o 
 -11   6   6       37.47       30.27      4.30 o 
 -10   6   6      117.62      118.49      5.17 o 
  -9   6   6      173.42      159.67      5.66 o 
  -8   6   6      615.23      619.32      5.68 o 
  -7   6   6      440.55      429.90      7.78 o 
  -6   6   6       77.71       80.43      3.37 o 
  -5   6   6      335.47      363.20      5.34 o 
  -4   6   6      182.07      184.55      7.16 o 
  -3   6   6       17.44       24.43      5.64 o 
  -2   6   6      176.11      180.56      4.77 o 
  -1   6   6        1.18        1.91      3.43 o 
   0   6   6      494.70      548.52     11.92 o 
   1   6   6      715.49      718.23     10.37 o 
   2   6   6      355.61      339.72      5.24 o 
   3   6   6       13.12       14.98      2.75 o 
   4   6   6        9.18       11.85      3.73 o 
   5   6   6      195.95      188.14      5.82 o 
   6   6   6       18.74       25.28      3.97 o 
   7   6   6        0.00       -1.92      5.18 o 
   8   6   6      133.85      142.50      8.37 o 
 -13   7   6       27.41       21.16      8.01 o 
 -12   7   6       57.88       56.08      5.91 o 
 -11   7   6      199.63      196.79      6.41 o 
 -10   7   6       49.55       54.07      4.71 o 
  -9   7   6       84.11       70.65      4.91 o 
  -8   7   6      161.76      151.00      4.31 o 
  -7   7   6      557.16      497.61      9.36 o 
  -6   7   6      141.45      134.12      4.12 o 
  -5   7   6        0.72       -0.89      2.61 o 
  -4   7   6      434.99      446.57     15.42 o 
  -3   7   6       69.22       66.55      5.08 o 
  -2   7   6      861.46      874.38     10.69 o 
  -1   7   6      318.07      291.70      7.03 o 
   0   7   6      426.56      441.65      8.51 o 
   1   7   6       61.46       55.69      4.35 o 
   2   7   6        0.06        0.46      2.78 o 
   3   7   6       84.90       70.76      3.44 o 
   4   7   6      298.50      295.44      6.31 o 
   5   7   6       42.48       51.15      4.38 o 
   6   7   6      139.78      143.75      6.47 o 
   7   7   6       13.65       11.90      4.88 o 
 -13   8   6        4.56       -1.06      7.81 o 
 -12   8   6       11.39       12.66      7.36 o 
 -11   8   6       42.59       43.77      4.86 o 
 -10   8   6      338.49      318.94      8.29 o 
  -9   8   6      112.04      101.65      6.62 o 
  -8   8   6      219.95      195.11      5.91 o 
  -7   8   6      133.61      148.05      4.50 o 
  -6   8   6      101.55      107.45      4.05 o 
  -5   8   6        4.05        1.50      3.09 o 
  -4   8   6        0.37        0.08      2.59 o 
  -3   8   6      444.56      406.52     15.42 o 
  -2   8   6      400.16      378.09      7.09 o 
  -1   8   6      162.06      174.29      5.58 o 
   0   8   6      413.40      446.71      8.81 o 
   1   8   6      681.68      684.09      7.75 o 
   2   8   6        0.24       -0.40      3.12 o 
   3   8   6       95.12      103.54      5.25 o 
   4   8   6        0.95        0.42      4.48 o 
   5   8   6      168.64      180.04      6.68 o 
   6   8   6       83.05       96.88      6.19 o 
   7   8   6       25.61       25.38      5.74 o 
 -12   9   6        1.82        0.12      7.74 o 
 -11   9   6       51.71       57.20      8.07 o 
 -10   9   6       51.89       59.40      4.92 o 
  -9   9   6      376.03      357.39      7.67 o 
  -8   9   6        2.00       -2.58      4.12 o 
  -7   9   6       44.17       40.25      3.43 o 
  -6   9   6       37.37       28.66      4.05 o 
  -5   9   6       42.48       34.06      4.89 o 
  -4   9   6       16.14       24.83      4.72 o 
  -3   9   6      204.77      220.57      7.50 o 
  -2   9   6      302.88      318.92      6.26 o 
  -1   9   6      437.25      397.48      7.94 o 
   0   9   6      100.93      110.97      5.24 o 
   1   9   6      419.74      412.96      9.25 o 
   2   9   6       58.12       54.84      4.54 o 
   3   9   6       45.49       46.85      4.30 o 
   4   9   6      105.01       99.75      5.47 o 
   5   9   6       48.59       58.64      5.37 o 
   6   9   6       81.77       87.70      6.17 o 
 -12  10   6       69.16       86.31      9.64 o 
 -11  10   6        4.07        6.26      7.00 o 
 -10  10   6      374.00      403.68      9.64 o 
  -9  10   6        3.02        8.93      5.04 o 
  -8  10   6      288.17      296.13      7.17 o 
  -7  10   6       18.60        9.91      3.65 o 
  -6  10   6        2.08       -0.32      4.47 o 
  -5  10   6       90.92       93.30      5.82 o 
  -4  10   6        0.01       -1.14      4.47 o 
  -3  10   6      162.97      196.50      6.41 o 
  -2  10   6        0.09        0.16      3.77 o 
  -1  10   6      225.57      231.43      6.91 o 
   0  10   6       37.75       32.68      3.59 o 
   1  10   6       56.83       57.88      4.13 o 
   2  10   6        3.35        0.11      3.77 o 
   3  10   6        8.81        7.80      3.95 o 
   4  10   6       61.49       63.86      5.23 o 
   5  10   6       16.41       18.58      4.92 o 
   6  10   6       81.08       78.95      6.01 o 
 -11  11   6       15.09       10.86     11.09 o 
 -10  11   6       41.60       50.76      7.70 o 
  -9  11   6       54.39       49.46      7.24 o 
  -8  11   6        1.02        6.17      5.77 o 
  -7  11   6       28.95       26.43      6.73 o 
  -6  11   6       88.05       73.02      6.73 o 
  -5  11   6        0.29        0.98      5.49 o 
  -4  11   6        4.88        3.15      5.75 o 
  -3  11   6        0.43        0.79      4.18 o 
  -2  11   6      208.93      194.57      6.76 o 
  -1  11   6      124.46      117.45      8.07 o 
   0  11   6       51.46       54.75      5.73 o 
   1  11   6       20.81       24.39      5.78 o 
   2  11   6        0.79       -0.55      6.63 o 
   3  11   6        1.18       -1.59      6.97 o 
   4  11   6      121.56      136.63     15.30 o 
   5  11   6        0.29        1.87      6.79 o 
 -10  12   6       43.27       66.58     12.53 o 
  -9  12   6       16.69       26.03      6.99 o 
  -8  12   6      144.09      154.27      9.11 o 
  -7  12   6        0.32        1.90     10.71 o 
  -6  12   6        4.20        4.55      5.18 o 
  -5  12   6       29.87       37.77      5.84 o 
  -4  12   6       45.49       47.26      6.28 o 
  -3  12   6        4.80        1.56      4.24 o 
  -2  12   6        4.67        2.46      4.04 o 
  -1  12   6      106.68      121.42      5.83 o 
   0  12   6        8.58        4.03      5.70 o 
   1  12   6        3.01        6.26      5.90 o 
   2  12   6       39.32       37.59      7.57 o 
   3  12   6       40.15       44.17      7.07 o 
   4  12   6       54.52       62.81      8.05 o 
  -9  13   6       19.95       24.14      7.75 o 
  -8  13   6       64.83       69.14      8.39 o 
  -7  13   6        4.97        7.35      8.87 o 
  -6  13   6       14.89        6.19     10.72 o 
  -5  13   6        8.18       16.64      6.13 o 
  -4  13   6       15.43       16.06      6.11 o 
  -3  13   6       92.64       95.96      5.68 o 
  -2  13   6       26.31       28.72      4.59 o 
  -1  13   6        0.79        0.54      4.67 o 
   0  13   6        3.56        1.48      4.44 o 
   1  13   6       26.31       29.57      6.33 o 
   2  13   6        3.62       -0.12      6.32 o 
   3  13   6       36.22       39.83      8.52 o 
  -7  14   6        1.66        2.18     10.70 o 
  -6  14   6        7.60       26.22     12.20 o 
  -5  14   6        0.79        5.68     17.74 o 
  -4  14   6       50.87       60.41      6.62 o 
  -3  14   6        6.22        9.09      4.58 o 
  -2  14   6        0.47       -1.39      4.52 o 
  -1  14   6       37.26       41.87      5.21 o 
   0  14   6       27.51       28.98      6.25 o 
   1  14   6        0.17        0.61      6.30 o 
   2  14   6        0.05        7.28      6.44 o 
  -5  15   6      104.48      116.88     10.18 o 
  -4  15   6        5.85        6.96      6.05 o 
  -3  15   6        3.84       -2.38      6.16 o 
  -2  15   6       33.33       26.34      7.01 o 
  -1  15   6       28.23       28.53      6.41 o 
 -14   1   7       93.59       96.38     10.57 o 
 -13   1   7        7.01       10.62      3.96 o 
 -12   1   7       14.85       15.77      3.91 o 
 -11   1   7       70.24       65.99      4.34 o 
 -10   1   7      116.08      118.58      5.97 o 
  -9   1   7      421.42      427.43      8.10 o 
  -8   1   7     3232.86     3199.13     62.25 o 
  -7   1   7       48.43       34.45      3.68 o 
  -6   1   7      318.75      301.19      5.65 o 
  -5   1   7      356.17      332.49      4.88 o 
  -4   1   7       53.39       57.12      3.73 o 
  -3   1   7      873.37      848.21      8.52 o 
  -2   1   7        0.08        0.63      3.32 o 
  -1   1   7     2381.44     2371.01     13.62 o 
   0   1   7       51.93       48.60      2.81 o 
   1   1   7      569.05      558.02      7.15 o 
   2   1   7      470.17      447.05      9.15 o 
   3   1   7      179.48      163.44      3.98 o 
   4   1   7       31.51       32.48      2.55 o 
   5   1   7       23.58       21.05      3.89 o 
   6   1   7      483.49      464.86      7.92 o 
   7   1   7      251.49      262.33      6.35 o 
   8   1   7      263.49      264.88      8.55 o 
 -14   2   7        3.88        7.15      9.23 o 
 -13   2   7       93.54       90.76      5.78 o 
 -12   2   7      327.04      303.10      7.34 o 
 -11   2   7      154.32      155.21      5.80 o 
 -10   2   7       78.52       76.49      4.60 o 
  -9   2   7      242.80      233.25      4.94 o 
  -8   2   7       21.40       22.05      3.30 o 
  -7   2   7      129.75      123.50      6.33 o 
  -6   2   7        1.94        4.59      2.69 o 
  -5   2   7      368.14      361.94      6.48 o 
  -4   2   7      379.70      413.07      5.89 o 
  -3   2   7       88.31       82.92      2.64 o 
  -2   2   7      664.72      714.21      8.13 o 
  -1   2   7      802.03      834.99      8.70 o 
   0   2   7      236.81      232.14      5.53 o 
   1   2   7        4.55        5.73      2.84 o 
   2   2   7        0.68       -0.55      2.67 o 
   3   2   7        3.73        2.04      2.38 o 
   4   2   7        1.46        0.37      2.76 o 
   5   2   7       27.25       30.75      4.46 o 
   6   2   7       22.34       20.74      4.45 o 
   7   2   7        0.27        2.94      5.02 o 
   8   2   7        0.14       -1.20      5.31 o 
 -14   3   7      165.69      189.77     10.13 o 
 -13   3   7       34.61       33.89      6.51 o 
 -12   3   7       13.02        9.19      4.74 o 
 -11   3   7        4.05        6.09      3.62 o 
 -10   3   7      607.77      603.75      8.74 o 
  -9   3   7      106.74      109.27      3.88 o 
  -8   3   7     1468.10     1448.17     10.90 o 
  -7   3   7      580.54      596.70     11.43 o 
  -6   3   7      548.21      563.54      7.41 o 
  -5   3   7      545.63      552.15      8.31 o 
  -4   3   7      230.67      203.82      6.43 o 
  -3   3   7       94.87      128.12      3.80 o 
  -2   3   7       39.93       48.45      3.73 o 
  -1   3   7     1862.81     1985.72     30.26 o 
   0   3   7      222.36      227.03      4.72 o 
   1   3   7      253.60      239.82      4.26 o 
   2   3   7       18.76       21.00      2.73 o 
   3   3   7        2.20        2.93      2.40 o 
   4   3   7       24.19       23.44      3.00 o 
   5   3   7        2.54        5.69      3.63 o 
   6   3   7      318.46      291.17      7.78 o 
   7   3   7      249.50      253.79     14.27 o 
   8   3   7      137.35      140.10      8.62 o 
 -14   4   7       31.63       36.32      7.47 o 
 -13   4   7        1.80       -1.84      6.56 o 
 -12   4   7      159.42      145.62      8.71 o 
 -11   4   7      132.85      130.74      6.46 o 
 -10   4   7       48.66       37.86      4.07 o 
  -9   4   7       43.04       51.38      3.28 o 
  -8   4   7       70.52       71.48      4.18 o 
  -7   4   7      920.17      903.98     10.40 o 
  -6   4   7      307.17      300.01      7.66 o 
  -5   4   7      848.75      862.87      8.74 o 
  -4   4   7      118.69      115.64      4.63 o 
  -3   4   7      327.08      286.39      4.95 o 
  -2   4   7        0.49        0.15      3.52 o 
  -1   4   7      322.49      344.32      4.82 o 
   0   4   7      132.64      125.07      4.82 o 
   1   4   7      298.42      279.32      6.02 o 
   2   4   7      412.54      388.12      9.36 o 
   3   4   7      827.49      832.47     11.20 o 
   4   4   7       30.49       30.26      3.72 o 
   5   4   7      235.02      238.11      6.51 o 
   6   4   7        2.29        3.09      4.95 o 
   7   4   7       62.43       65.31      6.69 o 
 -14   5   7      122.83      132.40      9.28 o 
 -13   5   7       14.67       15.57      6.49 o 
 -12   5   7        5.65        2.49      4.69 o 
 -11   5   7        0.13       -1.07      4.68 o 
 -10   5   7      544.59      574.96     10.18 o 
  -9   5   7        5.97        5.92      2.79 o 
  -8   5   7      134.91      123.34      3.93 o 
  -7   5   7      449.98      418.38      7.91 o 
  -6   5   7       14.58       19.47      4.40 o 
  -5   5   7       92.74      106.41      5.25 o 
  -4   5   7      382.58      370.58      6.44 o 
  -3   5   7       56.74       57.17      3.56 o 
  -2   5   7      141.03      143.04      5.68 o 
  -1   5   7       93.86       91.32      4.08 o 
   0   5   7       48.79       43.39      3.96 o 
   1   5   7     1120.09     1102.66     12.62 o 
   2   5   7       65.78       70.26      3.51 o 
   3   5   7       18.59       22.77      3.04 o 
   4   5   7        9.43        7.31      3.64 o 
   5   5   7      170.28      168.48      5.49 o 
   6   5   7       14.97       14.94      4.98 o 
   7   5   7       98.42       92.98      7.06 o 
 -13   6   7       46.12       53.75      6.57 o 
 -12   6   7       75.87       79.87      5.47 o 
 -11   6   7       11.56        9.62      4.33 o 
 -10   6   7      225.81      223.05      6.40 o 
  -9   6   7      122.81      115.02      5.18 o 
  -8   6   7      135.99      141.02      3.70 o 
  -7   6   7      398.64      445.26     11.86 o 
  -6   6   7       24.97       27.26      4.16 o 
  -5   6   7      522.67      475.90      8.67 o 
  -4   6   7      304.36      314.50      6.89 o 
  -3   6   7      418.77      426.73      7.08 o 
  -2   6   7       70.84       62.41      3.80 o 
  -1   6   7        2.41        2.05      3.57 o 
   0   6   7      358.10      352.79      7.93 o 
   1   6   7      131.79      117.19      5.81 o 
   2   6   7      225.94      252.25      5.51 o 
   3   6   7      243.12      230.91      7.87 o 
   4   6   7      134.47      124.25      5.85 o 
   5   6   7      228.94      230.76      6.20 o 
   6   6   7       19.15       18.60      5.66 o 
   7   6   7       24.09       19.48      6.30 o 
 -13   7   7       47.40       72.26      7.14 o 
 -12   7   7       16.77       17.17      4.59 o 
 -11   7   7       39.81       35.75      4.67 o 
 -10   7   7      244.10      237.18      6.70 o 
  -9   7   7      309.63      292.48      6.93 o 
  -8   7   7        4.48        2.95      3.13 o 
  -7   7   7       88.59       89.52      3.84 o 
  -6   7   7       11.39        8.26      2.98 o 
  -5   7   7        6.78        9.62      4.48 o 
  -4   7   7       94.82      110.99      5.41 o 
  -3   7   7       13.48       10.98      4.32 o 
  -2   7   7      411.20      432.21      7.22 o 
  -1   7   7      222.21      216.15      6.63 o 
   0   7   7      684.87      679.60     10.50 o 
   1   7   7      294.47      281.61      9.31 o 
   2   7   7       46.10       43.05      3.70 o 
   3   7   7       22.74       21.18      4.20 o 
   4   7   7        0.61        0.83      4.49 o 
   5   7   7      221.42      206.01      7.00 o 
   6   7   7        2.21       -0.55      6.06 o 
 -13   8   7        0.67        6.19      6.26 o 
 -12   8   7       21.25       25.64      5.97 o 
 -11   8   7       25.30       30.30      4.66 o 
 -10   8   7        9.29        6.38      4.45 o 
  -9   8   7       33.31       27.11      4.31 o 
  -8   8   7        0.27        1.15      3.04 o 
  -7   8   7       45.28       53.82      3.47 o 
  -6   8   7        4.24        7.14      2.92 o 
  -5   8   7      627.52      615.31     13.86 o 
  -4   8   7        4.01        3.19      4.93 o 
  -3   8   7      468.37      447.72      9.24 o 
  -2   8   7      170.46      151.26      5.70 o 
  -1   8   7        0.91        1.80      4.67 o 
   0   8   7      264.48      257.92      7.16 o 
   1   8   7        6.16        8.11      3.81 o 
   2   8   7        6.43        7.46      3.40 o 
   3   8   7      232.61      232.73      6.91 o 
   4   8   7        4.09        3.77      4.91 o 
   5   8   7       48.40       52.48      5.52 o 
   6   8   7       24.69       22.26      5.98 o 
 -12   9   7        0.55       -1.09      7.66 o 
 -11   9   7      110.49      119.86      6.90 o 
 -10   9   7        4.04        6.44      5.04 o 
  -9   9   7        3.82        3.39      5.50 o 
  -8   9   7        1.63       -1.30      5.42 o 
  -7   9   7       33.69       32.89      4.22 o 
  -6   9   7      104.94      105.31      5.37 o 
  -5   9   7      178.97      189.00      6.04 o 
  -4   9   7       32.71       30.22      6.36 o 
  -3   9   7       32.01       36.81      5.53 o 
  -2   9   7      354.88      357.45      7.40 o 
  -1   9   7       65.25       52.49      5.32 o 
   0   9   7       15.99       18.49      5.30 o 
   1   9   7       21.30       22.51      3.54 o 
   2   9   7      132.65      118.98      5.54 o 
   3   9   7        0.49       -0.48      4.40 o 
   4   9   7       40.26       42.27      5.75 o 
   5   9   7       95.29      101.41      6.16 o 
 -11  10   7       53.13       48.92      7.89 o 
 -10  10   7       47.34       53.39      6.48 o 
  -9  10   7       12.17       15.43      5.51 o 
  -8  10   7        3.50       -1.68      5.25 o 
  -7  10   7       23.24       20.47      4.36 o 
  -6  10   7        7.39        3.36      4.45 o 
  -5  10   7      241.30      235.45      8.67 o 
  -4  10   7      131.15      133.13      6.15 o 
  -3  10   7       92.00      106.35      6.34 o 
  -2  10   7        7.02        4.02      4.52 o 
  -1  10   7       21.54       22.30      5.37 o 
   0  10   7       12.62       11.45      3.57 o 
   1  10   7       33.72       31.72      4.14 o 
   2  10   7       20.89       16.39      4.49 o 
   3  10   7       96.80       94.92      5.53 o 
   4  10   7       16.33       14.24      4.90 o 
   5  10   7      120.55      116.56      6.62 o 
 -10  11   7        3.77        9.66      7.29 o 
  -9  11   7        0.38        5.07      7.81 o 
  -8  11   7        0.09       -0.50      5.97 o 
  -7  11   7       49.22       57.49      6.21 o 
  -6  11   7       42.56       39.88      5.61 o 
  -5  11   7       36.24       46.78      5.87 o 
  -4  11   7      381.78      411.40     13.59 o 
  -3  11   7      107.79       96.69      5.78 o 
  -2  11   7      122.60      127.86      7.26 o 
  -1  11   7        0.41        1.88      4.96 o 
   0  11   7        8.89        8.80      5.23 o 
   1  11   7       48.76       63.39      6.36 o 
   2  11   7      136.48      137.39      9.75 o 
   3  11   7        0.49        9.48      6.91 o 
   4  11   7       49.93       65.04      9.18 o 
  -9  12   7        4.95       13.68      7.58 o 
  -8  12   7       11.79       11.52      6.43 o 
  -7  12   7        0.11        3.53      7.36 o 
  -6  12   7       69.57       70.17      7.43 o 
  -5  12   7        3.97       13.37      5.66 o 
  -4  12   7        2.71       10.03      5.79 o 
  -3  12   7       72.68       76.45      7.10 o 
  -2  12   7        1.06       -2.21      4.94 o 
  -1  12   7        7.60        8.93      5.11 o 
   0  12   7        1.73        4.13      5.81 o 
   1  12   7       42.66       48.64      6.85 o 
   2  12   7        0.47        0.40      6.45 o 
   3  12   7       61.63       48.12      7.80 o 
  -8  13   7        0.29        4.98      6.74 o 
  -7  13   7        0.32       -4.96      7.58 o 
  -6  13   7        5.43       13.76     10.19 o 
  -5  13   7        2.84        7.05      5.64 o 
  -4  13   7      196.32      232.10      9.02 o 
  -3  13   7       49.89       43.15      6.40 o 
  -2  13   7       23.33       18.70      6.68 o 
  -1  13   7        8.23        7.46      4.95 o 
   0  13   7        0.00        2.09      5.87 o 
   1  13   7       18.91       18.39      7.08 o 
  -6  14   7        0.22        4.93      8.42 o 
  -5  14   7        1.87        1.03      8.38 o 
  -4  14   7       42.58       43.86      6.60 o 
  -3  14   7       75.08       66.87      7.03 o 
  -2  14   7       23.50       39.14      6.59 o 
  -1  14   7        3.14        2.85      6.27 o 
   0  14   7       25.54       26.80      7.43 o 
 -14   0   8       54.35       49.12      6.78 o 
 -13   0   8        1.49        3.15      5.32 o 
 -12   0   8       29.51       29.07      6.20 o 
 -11   0   8      428.21      471.39     11.37 o 
 -10   0   8        7.24        7.03      5.34 o 
  -9   0   8     1030.88      965.02     14.84 o 
  -8   0   8       95.80       89.74      6.75 o 
  -7   0   8      360.04      316.25      9.02 o 
  -6   0   8      151.67      138.61      9.66 o 
  -5   0   8     1290.96     1269.12     39.76 o 
  -4   0   8       60.72       58.42      6.15 o 
  -3   0   8      285.54      302.29      8.71 o 
  -2   0   8     2892.88     2914.61     22.99 o 
  -1   0   8      123.91      129.02      8.39 o 
   0   0   8      712.31      698.66     12.21 o 
   1   0   8      258.32      242.29      8.15 o 
   2   0   8      177.16      180.96      7.42 o 
   3   0   8        7.82        7.08      3.95 o 
   4   0   8      142.30      153.79      8.54 o 
   5   0   8      432.41      418.33      9.94 o 
   6   0   8      240.50      253.59     14.03 o 
   7   0   8       63.74       61.29      8.43 o 
 -14   1   8       14.98       13.46      6.02 o 
 -13   1   8        1.25        0.65      3.82 o 
 -12   1   8       33.20       37.27      4.48 o 
 -11   1   8       24.67       16.23      4.09 o 
 -10   1   8      162.86      159.09      6.36 o 
  -9   1   8       35.98       34.38      3.74 o 
  -8   1   8      239.93      237.21      6.00 o 
  -7   1   8       45.48       47.15      4.22 o 
  -6   1   8       16.84       15.35      3.67 o 
  -5   1   8        4.92        6.57      2.65 o 
  -4   1   8      270.69      266.35      6.09 o 
  -3   1   8      228.93      226.57      5.70 o 
  -2   1   8      252.18      264.61      6.14 o 
  -1   1   8       46.71       39.63      4.25 o 
   0   1   8      100.14       85.33      4.46 o 
   1   1   8       42.59       39.59      3.86 o 
   2   1   8      342.22      338.25      6.26 o 
   3   1   8        7.23        9.13      2.93 o 
   4   1   8        0.12        1.82      3.82 o 
   5   1   8        0.29        1.36      4.78 o 
   6   1   8        0.07        5.23      5.37 o 
   7   1   8        6.52        6.00      4.92 o 
 -14   2   8        2.15        5.92      6.28 o 
 -13   2   8        8.47       13.73      5.03 o 
 -12   2   8       24.14       23.44      4.26 o 
 -11   2   8       91.11      101.47      5.15 o 
 -10   2   8       53.17       52.55      4.42 o 
  -9   2   8      558.81      554.84      7.80 o 
  -8   2   8      148.59      136.19      5.26 o 
  -7   2   8       37.77       50.16      4.21 o 
  -6   2   8       84.41       86.19      2.99 o 
  -5   2   8      221.02      221.55      4.34 o 
  -4   2   8      545.67      526.82      5.73 o 
  -3   2   8      195.28      183.70      5.82 o 
  -2   2   8     2478.35     2476.35     17.43 o 
  -1   2   8       43.93       42.75      4.35 o 
   0   2   8     1793.75     1827.78     13.36 o 
   1   2   8       17.79       18.76      3.70 o 
   2   2   8       43.56       40.44      3.15 o 
   3   2   8       24.07       28.65      3.14 o 
   4   2   8      372.88      368.20      8.87 o 
   5   2   8       82.01       69.88      6.16 o 
   6   2   8       97.88      115.92      6.46 o 
   7   2   8       99.53       91.84      8.00 o 
 -14   3   8       13.60       10.01      6.45 o 
 -13   3   8       43.21       44.50      5.61 o 
 -12   3   8       44.84       47.42      5.75 o 
 -11   3   8       32.83       28.93      4.28 o 
 -10   3   8       82.34       90.57      4.04 o 
  -9   3   8        0.99        1.94      3.15 o 
  -8   3   8       12.43        9.67      3.87 o 
  -7   3   8       14.15        9.49      4.07 o 
  -6   3   8      246.03      220.54      4.50 o 
  -5   3   8      230.35      212.44      5.84 o 
  -4   3   8      378.31      364.28      5.22 o 
  -3   3   8      697.07      759.47     11.86 o 
  -2   3   8      565.00      560.71      8.11 o 
  -1   3   8       11.16       20.20      4.00 o 
   0   3   8      169.59      161.94      5.52 o 
   1   3   8      252.26      258.30      9.19 o 
   2   3   8      120.39      115.58      4.72 o 
   3   3   8       51.76       51.99      4.01 o 
   4   3   8       86.61       80.83      4.59 o 
   5   3   8       14.65       13.35      4.80 o 
   6   3   8       41.54       43.36      5.69 o 
 -14   4   8        1.61       -0.38      7.03 o 
 -13   4   8        2.69        2.15      4.98 o 
 -12   4   8      121.51      119.14      6.69 o 
 -11   4   8       44.88       65.56      6.10 o 
 -10   4   8        0.63        3.69      3.72 o 
  -9   4   8       16.32       20.20      3.25 o 
  -8   4   8      256.92      265.26      9.23 o 
  -7   4   8       12.17        5.60      4.12 o 
  -6   4   8       76.20       70.83      5.28 o 
  -5   4   8       34.35       33.49      4.01 o 
  -4   4   8      408.37      395.55      5.85 o 
  -3   4   8        0.82        1.83      4.10 o 
  -2   4   8     1599.29     1647.07     16.23 o 
  -1   4   8       50.06       46.71      2.81 o 
   0   4   8      305.24      317.84      6.72 o 
   1   4   8      171.67      159.26      5.36 o 
   2   4   8        1.68        2.77      3.32 o 
   3   4   8        2.28        2.46      3.82 o 
   4   4   8      432.42      442.52      7.67 o 
   5   4   8        4.69        4.42      5.10 o 
   6   4   8       40.89       45.83      5.56 o 
 -13   5   8       80.45       61.59      6.20 o 
 -12   5   8        0.87        0.84      5.18 o 
 -11   5   8       20.69       27.71      5.70 o 
 -10   5   8       17.25       16.17      5.17 o 
  -9   5   8      147.81      150.92      4.48 o 
  -8   5   8      279.81      261.80      8.74 o 
  -7   5   8       38.93       46.34      4.78 o 
  -6   5   8      713.44      680.18     10.31 o 
  -5   5   8      968.70      954.31     19.25 o 
  -4   5   8      101.11      100.45      4.41 o 
  -3   5   8      264.81      248.29      6.25 o 
  -2   5   8      227.87      229.02      6.42 o 
  -1   5   8       74.98       65.64      3.59 o 
   0   5   8        2.24        0.29      3.86 o 
   1   5   8      159.08      147.38      5.34 o 
   2   5   8      324.73      345.87      5.89 o 
   3   5   8       22.44       22.07      4.03 o 
   4   5   8       41.23       42.67      4.47 o 
   5   5   8       38.01       31.33      5.17 o 
   6   5   8        4.14        1.54      6.03 o 
 -13   6   8        4.48        4.26      7.71 o 
 -12   6   8      161.61      159.81      7.20 o 
 -11   6   8        9.78       10.46      5.21 o 
 -10   6   8        0.54        1.21      5.34 o 
  -9   6   8        5.33        6.43      4.00 o 
  -8   6   8      533.80      543.46     14.30 o 
  -7   6   8        8.90        8.66      3.97 o 
  -6   6   8      285.84      288.47      7.77 o 
  -5   6   8       15.59       22.06      5.20 o 
  -4   6   8      134.37      146.64      5.43 o 
  -3   6   8      112.65      105.09      4.66 o 
  -2   6   8      340.86      383.06      7.93 o 
  -1   6   8      130.10      126.72      5.42 o 
   0   6   8        5.00        7.10      3.92 o 
   1   6   8       58.43       59.09      4.53 o 
   2   6   8       54.59       60.96      3.83 o 
   3   6   8       80.25       80.49      4.70 o 
   4   6   8       93.59       94.26      5.05 o 
   5   6   8        6.77        2.88      4.76 o 
   6   6   8       35.78       35.48      7.05 o 
 -13   7   8      138.45      146.36     13.04 o 
 -12   7   8        0.01        4.82      5.31 o 
 -11   7   8       47.29       40.33      5.67 o 
 -10   7   8       11.09       11.39      5.47 o 
  -9   7   8      107.88      100.85      6.48 o 
  -8   7   8        4.09        8.21      4.23 o 
  -7   7   8      185.99      182.74      5.89 o 
  -6   7   8      213.34      226.18      7.18 o 
  -5   7   8      291.84      298.53      9.21 o 
  -4   7   8        3.09        2.15      4.15 o 
  -3   7   8       39.20       47.27      4.89 o 
  -2   7   8        1.71       -1.62      3.81 o 
  -1   7   8       30.40       27.97      4.32 o 
   0   7   8      331.61      317.39     10.10 o 
   1   7   8      100.55      111.75      5.44 o 
   2   7   8      389.75      402.32      7.42 o 
   3   7   8        9.24        8.32      3.96 o 
   4   7   8      100.72       98.08      5.20 o 
   5   7   8       10.25        5.81      6.29 o 
 -12   8   8       64.87       78.33      6.56 o 
 -11   8   8       12.86       19.90      5.65 o 
 -10   8   8        1.23       -2.67      5.74 o 
  -9   8   8       28.08       24.52      5.67 o 
  -8   8   8      327.13      344.81      8.40 o 
  -7   8   8      101.19      115.58      5.70 o 
  -6   8   8      413.56      419.31      8.11 o 
  -5   8   8       44.62       48.62      4.76 o 
  -4   8   8        4.68        5.52      4.06 o 
  -3   8   8       67.47       74.95      5.00 o 
  -2   8   8       32.16       35.33      5.20 o 
  -1   8   8        9.86       13.15      6.11 o 
   0   8   8       41.47       43.65      6.24 o 
   1   8   8       61.80       70.41      4.95 o 
   2   8   8       44.96       44.43      5.27 o 
   3   8   8       85.48       79.80      5.50 o 
   4   8   8       34.03       40.74      4.62 o 
   5   8   8        1.45        1.57      6.02 o 
 -12   9   8        1.86        7.22      6.76 o 
 -11   9   8       23.64       27.37      5.68 o 
 -10   9   8       17.62        4.66      5.15 o 
  -9   9   8        2.47       -0.73      5.56 o 
  -8   9   8      121.21      129.69      7.68 o 
  -7   9   8      357.96      362.11      7.80 o 
  -6   9   8        5.52        2.84      4.67 o 
  -5   9   8        4.23        8.81      4.00 o 
  -4   9   8       52.63       64.38      5.12 o 
  -3   9   8        8.73        8.45      4.25 o 
  -2   9   8       17.32       11.14      5.62 o 
  -1   9   8      240.07      249.14      9.67 o 
   0   9   8      259.07      214.26      9.26 o 
   1   9   8        0.05        0.95      4.04 o 
   2   9   8       77.51       82.80      6.43 o 
   3   9   8       80.66       86.06      6.80 o 
   4   9   8       50.22       48.84      6.25 o 
 -11  10   8        0.63       -1.80      5.87 o 
 -10  10   8       65.85       59.47      6.65 o 
  -9  10   8       31.83       26.44      5.94 o 
  -8  10   8      125.08      140.50      7.83 o 
  -7  10   8        2.97        5.19      4.65 o 
  -6  10   8      196.89      206.29      6.83 o 
  -5  10   8       26.04       48.83      4.64 o 
  -4  10   8       49.06       52.26      4.92 o 
  -3  10   8        2.39       -2.39      5.39 o 
  -2  10   8        4.94        2.42      6.36 o 
  -1  10   8      205.51      232.24     12.51 o 
   0  10   8       21.03       21.22      5.11 o 
   1  10   8       90.38      100.90      6.51 o 
   2  10   8        2.28       -1.17      5.45 o 
   3  10   8        5.51       -0.79      5.38 o 
 -10  11   8      200.48      202.14      8.54 o 
  -9  11   8       19.04       22.38      6.36 o 
  -8  11   8       10.46        6.06      5.80 o 
  -7  11   8       60.46       49.28      6.30 o 
  -6  11   8        7.56       12.11      4.26 o 
  -5  11   8       33.92       37.80      4.77 o 
  -4  11   8       48.58       49.31      5.54 o 
  -3  11   8       16.28       17.07      6.58 o 
  -2  11   8       18.70       20.43      6.04 o 
  -1  11   8       16.95       27.28      8.82 o 
   0  11   8       63.56       73.17     12.81 o 
   1  11   8        0.50        2.81     10.13 o 
   2  11   8       20.83       25.75     12.13 o 
  -9  12   8        2.37        0.76      7.76 o 
  -8  12   8        9.30        4.96      7.31 o 
  -7  12   8       15.92       22.75      6.57 o 
  -6  12   8       48.28       54.24      5.12 o 
  -5  12   8        2.36        2.48      5.16 o 
  -4  12   8        1.89        1.61      5.96 o 
  -3  12   8        4.31       -1.75      5.96 o 
  -2  12   8        0.05        0.89      9.03 o 
  -1  12   8       50.01       43.00     10.04 o 
   0  12   8        0.01       14.15     11.45 o 
   1  12   8      124.62      141.60     14.99 o 
  -7  13   8        5.39        9.55      7.45 o 
  -6  13   8        5.77       13.28      6.71 o 
  -5  13   8       19.07       16.84      6.55 o 
  -4  13   8        9.74       14.50      6.08 o 
  -3  13   8       59.30       77.00      8.29 o 
  -2  13   8       29.26       25.45      7.26 o 
  -1  13   8        6.28        7.49      9.90 o 
 -14   1   9       91.27      102.70      6.63 o 
 -13   1   9       35.13       41.90      4.62 o 
 -12   1   9      234.56      226.03      6.79 o 
 -11   1   9      104.41      102.56      5.17 o 
 -10   1   9        9.26        6.74      4.28 o 
  -9   1   9      121.23      109.43      5.17 o 
  -8   1   9      149.12      126.79      5.32 o 
  -7   1   9      168.57      162.98      5.60 o 
  -6   1   9      538.41      556.16      8.57 o 
  -5   1   9      228.51      216.11      8.83 o 
  -4   1   9      387.86      397.36      7.51 o 
  -3   1   9      654.15      641.09      9.04 o 
  -2   1   9       99.50       94.79      4.87 o 
  -1   1   9      375.49      386.88      7.30 o 
   0   1   9       28.71       27.46      4.10 o 
   1   1   9      725.89      696.42     16.58 o 
   2   1   9       16.97       12.97      3.87 o 
   3   1   9      512.98      538.59      9.20 o 
   4   1   9       73.63       60.44      5.92 o 
   5   1   9        6.91        8.09      5.41 o 
 -14   2   9        0.19       -4.27      5.52 o 
 -13   2   9       14.23       16.09      5.13 o 
 -12   2   9        7.65        5.16      4.27 o 
 -11   2   9        0.01       -0.87      4.03 o 
 -10   2   9        8.50        8.81      3.73 o 
  -9   2   9       35.06       31.80      4.48 o 
  -8   2   9      122.99      114.40      5.05 o 
  -7   2   9        3.36        4.45      3.81 o 
  -6   2   9      422.15      412.60      7.77 o 
  -5   2   9       16.84       20.35      4.11 o 
  -4   2   9       19.15       13.60      4.28 o 
  -3   2   9       37.28       30.16      4.28 o 
  -2   2   9       60.03       57.70      4.56 o 
  -1   2   9       14.05       14.26      4.07 o 
   0   2   9       17.31       14.73      4.08 o 
   1   2   9       12.12       12.90      4.03 o 
   2   2   9       16.41       12.07      3.95 o 
   3   2   9       63.70       64.27      4.71 o 
   4   2   9       66.56       58.45      5.83 o 
   5   2   9        0.06        0.08      5.37 o 
 -14   3   9       39.75       44.10      6.13 o 
 -13   3   9      127.10      129.39      6.99 o 
 -12   3   9      146.80      150.07      7.22 o 
 -11   3   9        1.50        0.08      4.12 o 
 -10   3   9      495.13      495.99      7.95 o 
  -9   3   9        2.51        2.01      4.03 o 
  -8   3   9       38.83       34.21      4.96 o 
  -7   3   9       28.15       31.49      4.25 o 
  -6   3   9      804.27      800.47      9.94 o 
  -5   3   9       18.11       15.98      3.12 o 
  -4   3   9      596.31      621.58      9.01 o 
  -3   3   9       59.49       65.33      5.11 o 
  -2   3   9       13.79       19.90      4.10 o 
  -1   3   9       13.63       14.44      4.10 o 
   0   3   9        3.45        3.01      3.95 o 
   1   3   9      285.69      281.67      6.66 o 
   2   3   9        0.70        4.78      3.25 o 
   3   3   9      215.09      216.97      8.08 o 
   4   3   9      208.27      202.14      7.63 o 
   5   3   9       42.13       38.18      5.50 o 
 -13   4   9       38.65       46.17      6.34 o 
 -12   4   9        5.21        5.90      5.49 o 
 -11   4   9      154.39      151.78      7.06 o 
 -10   4   9      199.11      200.27      5.65 o 
  -9   4   9      115.67      119.98      5.52 o 
  -8   4   9      386.46      367.02     10.19 o 
  -7   4   9        1.26       -1.64      4.66 o 
  -6   4   9       62.31       67.29      4.60 o 
  -5   4   9       10.13        5.29      3.37 o 
  -4   4   9        9.10       13.05      4.23 o 
  -3   4   9       94.46       87.95      5.01 o 
  -2   4   9      127.62      121.62      5.60 o 
  -1   4   9      532.32      536.75      8.67 o 
   0   4   9       71.49       83.53      4.98 o 
   1   4   9      135.12      133.62      5.51 o 
   2   4   9       14.60       11.45      3.85 o 
   3   4   9       17.07       15.57      4.26 o 
   4   4   9        8.03       12.06      5.35 o 
   5   4   9        6.18        5.44      4.98 o 
 -13   5   9       22.63       28.22      5.75 o 
 -12   5   9       24.58       22.84      5.91 o 
 -11   5   9      111.95      119.52      7.06 o 
 -10   5   9      341.16      343.36      9.41 o 
  -9   5   9        5.19        7.67      4.17 o 
  -8   5   9      226.40      236.66      6.78 o 
  -7   5   9       81.33       69.74      5.40 o 
  -6   5   9       94.35      109.05      5.99 o 
  -5   5   9      129.38      116.10      4.52 o 
  -4   5   9      208.55      201.66      6.28 o 
  -3   5   9       27.10       28.49      4.72 o 
  -2   5   9       32.24       26.20      4.56 o 
  -1   5   9       10.99       14.13      4.44 o 
   0   5   9      381.70      396.77      8.03 o 
   1   5   9       27.20       29.16      4.53 o 
   2   5   9        2.26        0.24      3.79 o 
   3   5   9       61.39       62.38      5.10 o 
   4   5   9       91.27       98.02      6.29 o 
   5   5   9       24.56       22.06      5.59 o 
 -13   6   9       70.82       73.50      6.97 o 
 -12   6   9       47.53       60.66      6.22 o 
 -11   6   9       20.78       17.61      5.83 o 
 -10   6   9       59.43       66.84      6.73 o 
  -9   6   9       45.59       39.17      4.75 o 
  -8   6   9      293.64      289.34      9.35 o 
  -7   6   9        7.62        8.09      5.20 o 
  -6   6   9       31.36       32.67      5.09 o 
  -5   6   9       40.22       36.31      4.26 o 
  -4   6   9        1.51       -1.02      3.65 o 
  -3   6   9       53.77       61.66      4.89 o 
  -2   6   9        4.40        5.81      4.57 o 
  -1   6   9      614.95      599.98      9.45 o 
   0   6   9      182.28      175.01      6.19 o 
   1   6   9        6.03        3.24      4.20 o 
   2   6   9       25.93       23.12      4.58 o 
   3   6   9       66.75       76.08      5.12 o 
   4   6   9       14.56       15.71      5.23 o 
 -12   7   9       14.37       10.08      5.94 o 
 -11   7   9       19.18       18.94      5.99 o 
 -10   7   9       24.42       24.43      5.97 o 
  -9   7   9       82.05       96.88      7.10 o 
  -8   7   9       21.58       21.56      4.69 o 
  -7   7   9      104.25       95.58      5.38 o 
  -6   7   9       43.92       62.93      5.09 o 
  -5   7   9        0.65        1.15      4.05 o 
  -4   7   9       24.30       23.82      4.41 o 
  -3   7   9      145.36      152.11      6.97 o 
  -2   7   9       60.52       60.51      5.15 o 
  -1   7   9       86.31       78.58      5.55 o 
   0   7   9      688.47      675.54     10.09 o 
   1   7   9      100.94       87.30      5.39 o 
   2   7   9        8.91        7.50      4.05 o 
   3   7   9       24.13       28.79      4.52 o 
   4   7   9       23.39       21.54      5.04 o 
 -12   8   9       12.82       12.49      5.66 o 
 -11   8   9       12.99       11.54      5.75 o 
 -10   8   9      131.74      126.74      7.73 o 
  -9   8   9       11.22        6.93      5.86 o 
  -8   8   9        3.21        0.81      4.34 o 
  -7   8   9      185.23      177.67      6.57 o 
  -6   8   9       49.36       52.70      5.27 o 
  -5   8   9        7.56        6.81      4.51 o 
  -4   8   9        0.98       -0.69      4.57 o 
  -3   8   9       51.36       46.66      5.56 o 
  -2   8   9      139.32      139.51      9.88 o 
  -1   8   9       24.18       38.23      5.93 o 
   0   8   9        1.46        4.04      5.36 o 
   1   8   9      180.84      184.91      6.16 o 
   2   8   9        1.83       -1.49      4.11 o 
   3   8   9        1.36        1.04      4.29 o 
 -11   9   9       25.00       29.63      6.57 o 
 -10   9   9        4.36        3.59      6.15 o 
  -9   9   9       35.31       35.82      5.89 o 
  -8   9   9       50.56       42.63      6.18 o 
  -7   9   9       74.71       86.17      5.93 o 
  -6   9   9       39.93       38.87      4.74 o 
  -5   9   9        2.28        0.20      4.79 o 
  -4   9   9       10.15        6.97      4.58 o 
  -3   9   9        4.47        3.26      5.15 o 
  -2   9   9       15.07       14.43      5.59 o 
  -1   9   9       17.25       19.66      5.86 o 
   0   9   9      449.79      513.88     15.02 o 
   1   9   9        0.26        0.07      4.83 o 
   2   9   9       56.73       47.57      5.32 o 
 -10  10   9       72.89       64.98      6.89 o 
  -9  10   9       38.59       39.44      5.98 o 
  -8  10   9       10.36        9.78      5.47 o 
  -7  10   9       65.41       69.72      6.09 o 
  -6  10   9       23.16       23.10      4.47 o 
  -5  10   9        9.85       10.16      4.36 o 
  -4  10   9        8.60        1.29      4.79 o 
  -3  10   9       16.36       16.23      5.71 o 
  -2  10   9       35.37       27.56      5.87 o 
  -1  10   9       12.63       13.45      5.51 o 
   0  10   9        5.80       12.08      4.14 o 
   1  10   9       67.53       72.38      5.49 o 
   2  10   9        9.95       11.45      5.04 o 
  -9  11   9       39.54       43.10      7.11 o 
  -8  11   9        9.33       11.03      6.55 o 
  -7  11   9       83.41      103.33      7.37 o 
  -6  11   9        5.00        9.39      4.48 o 
  -5  11   9       22.64       18.43      4.57 o 
  -4  11   9        0.71       -4.35      5.47 o 
  -3  11   9       11.39       10.36      5.56 o 
  -2  11   9       13.07       22.81      7.55 o 
  -1  11   9        3.48       10.73      7.17 o 
   0  11   9       48.55       53.97     10.94 o 
  -7  12   9        5.63        6.66      5.96 o 
  -6  12   9        8.90       12.95      4.73 o 
  -5  12   9       36.47       38.75      5.05 o 
  -4  12   9       49.05       44.67      5.44 o 
  -3  12   9        3.03        2.29      7.34 o 
  -2  12   9       36.62       30.27     12.16 o 
  -1  12   9        0.41        0.20     12.01 o 
 -13   0  10       11.49        8.25      6.97 o 
 -12   0  10        3.51       -0.73      6.15 o 
 -11   0  10       23.34       19.25      6.35 o 
 -10   0  10      252.03      244.93     11.86 o 
  -9   0  10      322.55      328.91     10.89 o 
  -8   0  10        7.03        6.51      5.47 o 
  -7   0  10      911.28      959.51     15.92 o 
  -6   0  10        1.76        8.28      6.17 o 
  -5   0  10      371.51      369.08     10.94 o 
  -4   0  10        2.07       -1.21      6.16 o 
  -3   0  10      155.62      156.98      8.04 o 
  -2   0  10      325.32      331.52     10.35 o 
  -1   0  10      170.73      170.38      8.71 o 
   0   0  10       47.74       45.49      6.19 o 
   1   0  10      139.45      122.00      7.78 o 
   2   0  10      561.82      565.38     15.15 o 
   3   0  10       23.13       23.97      8.23 o 
   4   0  10        4.57        3.32      7.15 o 
 -13   1  10       22.14       21.36      4.68 o 
 -12   1  10       32.13       35.84      5.06 o 
 -11   1  10       61.43       54.01      5.08 o 
 -10   1  10        0.35       -0.53      3.80 o 
  -9   1  10        0.02       -4.21      4.40 o 
  -8   1  10        2.45        1.79      4.06 o 
  -7   1  10       36.32       33.96      4.95 o 
  -6   1  10        2.40        4.10      4.48 o 
  -5   1  10       37.54       33.46      4.61 o 
  -4   1  10        4.65        2.50      4.05 o 
  -3   1  10       17.95       15.50      4.10 o 
  -2   1  10      225.41      229.35      7.48 o 
  -1   1  10      156.62      168.63      6.18 o 
   0   1  10        1.70        1.57      4.02 o 
   1   1  10        0.56        3.74      4.11 o 
   2   1  10       25.99       29.74      4.73 o 
   3   1  10       13.89       10.12      5.37 o 
   4   1  10        5.08        2.75      5.57 o 
 -13   2  10       16.15        8.11      6.10 o 
 -12   2  10        0.39        1.86      4.36 o 
 -11   2  10       46.42       42.37      5.27 o 
 -10   2  10        1.44        1.33      3.82 o 
  -9   2  10      534.88      534.70     10.56 o 
  -8   2  10        4.61        4.55      4.23 o 
  -7   2  10      231.50      234.56      6.70 o 
  -6   2  10      157.48      152.77      6.09 o 
  -5   2  10      385.95      360.16      7.45 o 
  -4   2  10       53.85       51.01      4.70 o 
  -3   2  10       20.49       18.43      4.51 o 
  -2   2  10        4.87        3.89      4.13 o 
  -1   2  10      176.13      185.12      6.28 o 
   0   2  10      124.33      124.27      5.52 o 
   1   2  10        5.71        4.51      3.94 o 
   2   2  10      339.87      327.35      7.27 o 
   3   2  10       23.63       13.48      5.20 o 
   4   2  10        5.93        5.22      5.41 o 
 -13   3  10       41.05       45.08      6.17 o 
 -12   3  10        4.85       -1.13      5.47 o 
 -11   3  10       71.99       70.25      5.41 o 
 -10   3  10       11.45       10.24      3.74 o 
  -9   3  10       71.32       66.15      5.23 o 
  -8   3  10      219.51      198.15      7.45 o 
  -7   3  10       11.37       10.20      4.21 o 
  -6   3  10        2.90        1.47      4.16 o 
  -5   3  10        7.58        6.94      3.99 o 
  -4   3  10       14.12       15.72      4.37 o 
  -3   3  10        6.92       12.25      4.27 o 
  -2   3  10      453.13      420.52      8.16 o 
  -1   3  10      226.89      233.11      7.01 o 
   0   3  10        3.01        2.94      4.42 o 
   1   3  10        0.15       -0.88      4.04 o 
   2   3  10        0.01       -1.23      4.44 o 
   3   3  10        4.95        0.51      5.68 o 
   4   3  10       44.92       48.06      5.81 o 
 -13   4  10       74.40       73.66      7.23 o 
 -12   4  10       17.07       12.40      6.33 o 
 -11   4  10      194.01      188.79      9.83 o 
 -10   4  10      136.77      142.23      5.22 o 
  -9   4  10      120.85      116.46      5.90 o 
  -8   4  10        1.48        2.82      5.19 o 
  -7   4  10      276.25      292.02      7.40 o 
  -6   4  10       50.54       56.97      5.02 o 
  -5   4  10        0.04        1.48      4.19 o 
  -4   4  10      111.07       97.68      5.18 o 
  -3   4  10      158.95      150.52      6.15 o 
  -2   4  10       43.38       45.84      5.06 o 
  -1   4  10       45.50       36.97      5.08 o 
   0   4  10       96.82      102.27      5.77 o 
   1   4  10        5.65        9.27      4.23 o 
   2   4  10      104.21      106.21      5.42 o 
   3   4  10        6.29        2.71      5.07 o 
 -12   5  10        0.24       -2.00      6.01 o 
 -11   5  10       87.67       98.46      9.21 o 
 -10   5  10       46.81       48.26      6.86 o 
  -9   5  10       95.06      102.78      6.64 o 
  -8   5  10      178.41      189.66      7.69 o 
  -7   5  10        0.38       -2.79      4.65 o 
  -6   5  10       42.10       42.13      4.56 o 
  -5   5  10       22.02       21.23      4.44 o 
  -4   5  10      159.54      164.76      6.22 o 
  -3   5  10       15.02       17.02      4.86 o 
  -2   5  10       93.11       86.56      5.62 o 
  -1   5  10        1.10       -1.68      4.26 o 
   0   5  10       57.30       54.09      5.14 o 
   1   5  10        0.47       -0.34      5.18 o 
   2   5  10        1.56        2.11      4.05 o 
   3   5  10       45.72       41.89      5.46 o 
 -12   6  10        8.92        6.65      6.40 o 
 -11   6  10       10.39        9.72      6.28 o 
 -10   6  10       31.52       39.12      6.39 o 
  -9   6  10      147.69      168.76      6.45 o 
  -8   6  10        3.51        1.40      4.91 o 
  -7   6  10      288.93      288.24      9.69 o 
  -6   6  10       44.47       31.14      5.44 o 
  -5   6  10       44.02       39.07      5.19 o 
  -4   6  10       24.11       20.76      4.58 o 
  -3   6  10      182.97      185.07      6.79 o 
  -2   6  10       54.98       48.19      5.01 o 
  -1   6  10        6.72        5.86      4.59 o 
   0   6  10      149.83      148.61      6.08 o 
   1   6  10       33.15       30.06      5.68 o 
   2   6  10       12.14       12.45      4.61 o 
   3   6  10       35.49       33.89      5.78 o 
 -12   7  10        3.89        5.09      6.17 o 
 -11   7  10       82.69       75.71      6.68 o 
 -10   7  10        9.94        6.31      6.45 o 
  -9   7  10       70.24       77.51      6.93 o 
  -8   7  10       81.48       88.75      5.88 o 
  -7   7  10        4.33        1.80      5.25 o 
  -6   7  10       37.66       42.81      5.42 o 
  -5   7  10        0.12        2.33      5.17 o 
  -4   7  10      280.64      302.90      9.12 o 
  -3   7  10      109.24      102.77      6.06 o 
  -2   7  10       84.67       84.39      5.64 o 
  -1   7  10        6.30        2.95      4.93 o 
   0   7  10        0.96       -0.78      4.61 o 
   1   7  10        7.52        5.18      4.44 o 
   2   7  10       15.41       15.43      4.36 o 
 -11   8  10        0.54       -0.68      6.67 o 
 -10   8  10       19.14       17.16      6.00 o 
  -9   8  10       47.62       47.42      6.30 o 
  -8   8  10       54.18       57.01      5.59 o 
  -7   8  10        7.38       10.68      4.80 o 
  -6   8  10        8.02        5.89      5.45 o 
  -5   8  10      137.41      143.38      7.25 o 
  -4   8  10       66.31       61.70      6.37 o 
  -3   8  10      118.19      128.28      7.10 o 
  -2   8  10       35.29       31.14      6.06 o 
  -1   8  10       18.39       26.12      6.12 o 
   0   8  10       42.08       35.29      6.53 o 
   1   8  10        5.20        4.79      4.48 o 
 -10   9  10        9.11        7.54      5.90 o 
  -9   9  10       21.94       18.21      5.68 o 
  -8   9  10        0.00       -1.87      6.01 o 
  -7   9  10        2.16        1.85      4.63 o 
  -6   9  10       13.32       11.57      5.92 o 
  -5   9  10       90.09       75.97      6.80 o 
  -4   9  10       44.93       59.79      6.57 o 
  -3   9  10       29.85       19.29      5.81 o 
  -2   9  10       16.28       11.71      6.05 o 
  -1   9  10       18.18       20.47      6.00 o 
   0   9  10        9.81        7.87      7.44 o 
   1   9  10       15.38       18.76      5.82 o 
  -9  10  10        0.57        2.55      5.53 o 
  -8  10  10       61.11       68.35      7.40 o 
  -7  10  10       24.79       21.42      4.99 o 
  -6  10  10        0.53        3.03      5.15 o 
  -5  10  10       58.58       60.27      6.88 o 
  -4  10  10       51.92       49.68      6.45 o 
  -3  10  10       62.08       81.58      7.21 o 
  -2  10  10        3.34        5.01      5.55 o 
  -1  10  10       80.16       77.67      6.52 o 
  -7  11  10        0.00        1.12      6.39 o 
  -6  11  10       13.09       18.38      5.69 o 
  -5  11  10      100.44       92.84      6.61 o 
  -4  11  10        0.03        0.76      5.86 o 
  -3  11  10       28.88       29.51      5.71 o 
  -2  11  10        0.72        4.40      6.10 o 
 -13   1  11        1.01       -2.51      5.86 o 
 -12   1  11      149.03      161.04      6.80 o 
 -11   1  11        1.05        1.91      4.55 o 
 -10   1  11      371.31      373.97      9.27 o 
  -9   1  11       34.11       45.68      5.25 o 
  -8   1  11      135.43      129.90      6.39 o 
  -7   1  11      124.61      122.12      6.02 o 
  -6   1  11      140.23      133.55      6.01 o 
  -5   1  11      158.51      164.72      6.29 o 
  -4   1  11      170.43      170.52      6.49 o 
  -3   1  11      188.97      178.70      6.60 o 
  -2   1  11      166.73      163.27      6.62 o 
  -1   1  11      354.15      350.57      8.02 o 
   0   1  11       13.35       13.68      4.38 o 
   1   1  11      165.53      167.76      7.63 o 
   2   1  11        0.00        1.63      4.80 o 
 -12   2  11        2.93        2.00      5.03 o 
 -11   2  11       14.11       19.83      5.15 o 
 -10   2  11        0.09        1.05      4.99 o 
  -9   2  11        5.52        6.66      4.78 o 
  -8   2  11       46.55       46.53      5.17 o 
  -7   2  11      107.42       93.06      5.48 o 
  -6   2  11        7.00        5.43      4.75 o 
  -5   2  11       54.80       53.57      5.11 o 
  -4   2  11        5.75        7.66      4.51 o 
  -3   2  11        0.41       -0.16      4.76 o 
  -2   2  11        0.27       -0.22      4.60 o 
  -1   2  11        4.67        4.72      4.71 o 
   0   2  11       39.05       31.51      4.95 o 
   1   2  11       49.52       45.11      5.74 o 
   2   2  11        0.27        0.69      5.43 o 
 -12   3  11       24.75       26.50      6.90 o 
 -11   3  11        2.23        3.69      4.92 o 
 -10   3  11      151.00      165.47      6.75 o 
  -9   3  11       38.44       37.88      5.66 o 
  -8   3  11      297.97      325.15      9.82 o 
  -7   3  11        5.33        2.14      4.79 o 
  -6   3  11        9.70        5.96      4.43 o 
  -5   3  11       39.61       46.48      5.23 o 
  -4   3  11       22.22       24.38      4.92 o 
  -3   3  11      550.45      558.99      9.88 o 
  -2   3  11       92.32       96.00      5.90 o 
  -1   3  11      284.09      276.18      7.88 o 
   0   3  11        6.85        7.81      4.84 o 
   1   3  11       58.75       67.06      6.43 o 
   2   3  11        4.53        5.01      4.89 o 
 -12   4  11       98.37       83.46      7.37 o 
 -11   4  11        9.58       12.77      6.24 o 
 -10   4  11        8.48       11.81      5.08 o 
  -9   4  11        2.07        5.29      5.29 o 
  -8   4  11        1.06        4.25      5.57 o 
  -7   4  11      207.43      205.68      7.16 o 
  -6   4  11      185.32      158.68      6.44 o 
  -5   4  11       27.72       38.71      4.78 o 
  -4   4  11      241.24      250.15      7.59 o 
  -3   4  11        6.02        3.37      5.02 o 
  -2   4  11       96.18       87.50      6.04 o 
  -1   4  11        4.07        6.24      5.11 o 
   0   4  11       36.95       36.16      4.94 o 
   1   4  11      237.43      251.65     10.49 o 
   2   4  11       39.63       43.47      6.24 o 
 -12   5  11        8.85       10.71      6.62 o 
 -11   5  11       27.96       24.20      7.13 o 
 -10   5  11       37.20       56.17     11.21 o 
  -9   5  11       41.29       46.52      5.25 o 
  -8   5  11       25.72       25.89      5.91 o 
  -7   5  11      114.80      112.20      7.23 o 
  -6   5  11        0.73        4.45      4.92 o 
  -5   5  11        1.29        0.44      4.57 o 
  -4   5  11       77.50       84.72      6.29 o 
  -3   5  11      154.87      164.85      7.07 o 
  -2   5  11      120.17      118.02      6.35 o 
  -1   5  11      207.88      215.29      7.20 o 
   0   5  11        9.15        7.86      5.83 o 
   1   5  11        0.27        2.13      5.52 o 
 -11   6  11       11.94       13.99      6.31 o 
 -10   6  11       31.63       23.84      6.79 o 
  -9   6  11       38.27       34.35      5.22 o 
  -8   6  11       66.40       70.54      6.67 o 
  -7   6  11       23.37       25.88      6.17 o 
  -6   6  11      190.88      186.23      8.12 o 
  -5   6  11       15.69       27.13      5.24 o 
  -4   6  11      110.52       98.63      6.06 o 
  -3   6  11        1.96        2.94      4.76 o 
  -2   6  11      109.77      118.08      6.66 o 
  -1   6  11       39.50       43.38      5.50 o 
   0   6  11       49.98       47.07      6.52 o 
   1   6  11      110.99      111.75      5.92 o 
 -10   7  11        0.30       -0.17      5.71 o 
  -9   7  11        0.00        2.74      6.75 o 
  -8   7  11        2.92       10.02      4.83 o 
  -7   7  11      127.11      145.81      7.57 o 
  -6   7  11        1.68        1.43      5.61 o 
  -5   7  11       30.06       31.32      6.29 o 
  -4   7  11       39.67       39.57      6.71 o 
  -3   7  11       45.83       39.83      5.48 o 
  -2   7  11       57.85       49.31      5.69 o 
  -1   7  11        0.89       -1.39      5.18 o 
   0   7  11        0.00        0.46      6.24 o 
  -9   8  11       15.00       15.54      6.71 o 
  -8   8  11       72.93       75.69      6.20 o 
  -7   8  11        3.68        5.11      5.98 o 
  -6   8  11       75.11       86.53      7.39 o 
  -5   8  11       20.34       22.11      6.50 o 
  -4   8  11       19.09       16.61      5.93 o 
  -3   8  11       19.20       26.17      6.12 o 
  -2   8  11        0.95       -1.76      6.03 o 
  -1   8  11        0.11       -0.62      5.82 o 
  -8   9  11        1.55        4.04      6.77 o 
  -7   9  11       16.80       16.30      5.74 o 
  -6   9  11       14.95       20.05      6.68 o 
  -5   9  11       27.52       33.66      6.97 o 
  -4   9  11       61.47       75.13      6.82 o 
  -3   9  11       26.94       21.10      5.71 o 
  -2   9  11        1.33        3.12      6.31 o 
  -5  10  11       25.51       31.34      6.86 o 
 -12   0  12       27.78       50.59      8.46 o 
 -11   0  12      329.51      358.33     12.95 o 
 -10   0  12        0.01       -1.92      6.78 o 
  -9   0  12      298.16      303.57     14.96 o 
  -8   0  12      116.47      108.47      9.40 o 
  -7   0  12      162.42      153.69      9.08 o 
  -6   0  12       57.86       64.95      8.00 o 
  -5   0  12       77.28       80.58      8.56 o 
  -4   0  12      509.47      503.42     14.00 o 
  -3   0  12      104.39      119.26     10.34 o 
  -2   0  12      215.29      221.44     10.81 o 
  -1   0  12       88.84       89.72      8.40 o 
   0   0  12       50.95       43.39      7.55 o 
 -11   1  12        1.35        3.23      4.78 o 
 -10   1  12       22.54       19.29      5.37 o 
  -9   1  12       80.25       77.65      6.30 o 
  -8   1  12        5.55        3.63      4.88 o 
  -7   1  12       80.45       85.53      6.10 o 
  -6   1  12       19.15       19.26      5.30 o 
  -5   1  12       41.16       44.32      5.39 o 
  -4   1  12        2.65        1.15      5.74 o 
  -3   1  12        5.69        6.78      5.16 o 
  -2   1  12        7.86       12.70      5.00 o 
  -1   1  12        3.02        6.03      4.94 o 
   0   1  12        3.51        5.48      4.76 o 
 -11   2  12      384.08      386.28     12.92 o 
 -10   2  12        3.16        2.51      6.13 o 
  -9   2  12      195.41      195.93      8.09 o 
  -8   2  12        0.46        0.61      4.98 o 
  -7   2  12        1.07        1.46      5.18 o 
  -6   2  12       79.22       77.02      6.39 o 
  -5   2  12      211.70      225.33      7.45 o 
  -4   2  12      165.84      182.57      7.43 o 
  -3   2  12      134.21      142.82      6.79 o 
  -2   2  12      158.10      177.97      7.19 o 
  -1   2  12       17.51       13.74      4.85 o 
   0   2  12       11.99        5.03      6.07 o 
 -11   3  12       33.33       41.28      9.69 o 
 -10   3  12      186.79      190.80      9.81 o 
  -9   3  12      204.73      199.40      8.51 o 
  -8   3  12        4.77        2.59      5.30 o 
  -7   3  12       95.91       96.23      6.38 o 
  -6   3  12        1.99        2.35      5.01 o 
  -5   3  12       44.09       41.92      5.54 o 
  -4   3  12       29.41       25.41      5.51 o 
  -3   3  12       19.28       24.07      5.63 o 
  -2   3  12       49.86       50.63      5.69 o 
  -1   3  12        0.28        0.71      4.74 o 
   0   3  12       17.14       16.17      6.00 o 
 -11   4  12      281.18      270.83     11.80 o 
 -10   4  12        7.02        8.45      5.47 o 
  -9   4  12      134.99      151.26      7.99 o 
  -8   4  12       19.98       27.36      6.43 o 
  -7   4  12        7.63        6.24      5.40 o 
  -6   4  12       42.96       45.45      5.65 o 
  -5   4  12      186.81      189.39      8.10 o 
  -4   4  12       95.23      102.99      6.46 o 
  -3   4  12      122.09      120.03      6.59 o 
  -2   4  12        0.40        3.20      5.26 o 
  -1   4  12       68.65       68.56      5.94 o 
 -10   5  12       50.49       50.05      7.25 o 
  -9   5  12       85.10       85.48      7.44 o 
  -8   5  12      114.29      114.71      8.59 o 
  -7   5  12      109.32      113.19      7.76 o 
  -6   5  12       21.23       17.51      4.98 o 
  -5   5  12        8.27        3.53      5.67 o 
  -4   5  12        6.81        7.65      5.37 o 
  -3   5  12        4.17        2.80      5.67 o 
  -2   5  12       43.32       41.28      5.46 o 
  -1   5  12        5.47        4.74      4.91 o 
  -9   6  12       52.62       66.70      6.33 o 
  -8   6  12        2.09        3.71      6.30 o 
  -7   6  12       22.21       35.68      6.80 o 
  -6   6  12        1.51        6.25      5.99 o 
  -5   6  12      199.93      213.14      7.56 o 
  -4   6  12        7.52       14.30      5.20 o 
  -3   6  12       33.87       38.39      5.82 o 
  -2   6  12        2.05        6.34      5.04 o 
  -8   7  12       86.89       85.67      7.09 o 
  -7   7  12      250.42      252.62      9.95 o 
  -6   7  12        6.64        8.14      5.91 o 
  -5   7  12       11.16       10.35      6.32 o 
  -4   7  12        1.30        0.58      6.48 o 
  -3   7  12        0.42       -4.23      4.92 o 
  -6   8  12        9.32       13.56      6.17 o 
 -10   1  13        0.38       -2.95      5.16 o 
  -9   1  13       14.67       10.36      5.47 o 
  -8   1  13        8.67        6.85      5.25 o 
  -7   1  13       85.43       78.86      6.36 o 
  -6   1  13      157.80      164.74      7.26 o 
  -5   1  13      251.32      256.20      8.76 o 
  -4   1  13      199.80      227.69      8.33 o 
  -3   1  13       16.02       14.53      5.21 o 
  -9   2  13        5.48        6.28      5.41 o 
  -8   2  13        2.20        0.90      5.21 o 
  -7   2  13       16.73       14.53      5.99 o 
  -6   2  13        5.91        3.83      5.26 o 
  -5   2  13       15.08       10.65      5.96 o 
  -4   2  13        0.47        2.13      5.91 o 
  -3   2  13        8.37        4.26      5.11 o 
  -9   3  13        2.47        2.82      5.29 o 
  -8   3  13      113.83      111.46      6.78 o 
  -7   3  13        5.22        3.05      5.61 o 
  -6   3  13      130.31      134.29      7.38 o 
  -5   3  13      154.99      158.50      7.54 o 
  -4   3  13       73.49       71.65      6.10 o 
  -3   3  13       69.89       67.16      6.33 o 
  -8   4  13      118.68      121.87      7.35 o 
  -7   4  13       28.96       31.08      5.89 o 
  -6   4  13        6.17       10.26      6.25 o 
  -5   4  13       26.01       24.83      6.06 o 
  -4   4  13        1.21        2.02      5.45 o 
  -6   5  13       78.05       96.88      7.04 o 
                                                 
